# Supplementary material for: Age‐dependent expression of cancer‐related genes in a long‐lived seabird
Source: Evol Appl. 2020 Jun 15;13(7):1708–18. doi: 10.1111/eva.13024 (PMC7428815; doi:10.1111/eva.13024)
Supplement: Supplementary file 2 — Table S1‐S4 [file EVA-13-1708-s002.xlsx]

## Sheet: S1 All data
gull_trinity_gene	12_ua12146	13_5484	19_2843	20_217	21_ua14703	23_1624	24_8488	25_2913	26_ua11803	29_845	sampleA_age	sampleB_age	logFC_age	logCPM_age	PValue_age	FDR_age	sampleA_pollution	sampleB_pollution	logFC_pollution	logCPM_pollution	PValue_pollution	FDR_pollution	sampleA_sex	sampleB_sex	logFC_sex	logCPM_sex	PValue_sex	FDR_sex	odb_gene_name	odb_names	odb_names_extended	q_name	odb_id	odb_gene_id	X	param	organism	human_genes	odb_ids
TRINITY_DN0_c0_g2	57.659	37.866	39.925	49.195	51.685	35.507	37.178	54.876	43.517	54.108	old	young	0.00945044	5.5782	0.960638	1	high	low	-0.0307082	5.5782	0.865707	1	female	male	0.290177	5.5782	0.0765233	1	male-specific lethal 1 homolog	male-specific lethal 1 homolog	male-specific lethal 1 homolog	Transcript_3579	137552at32523	1415176_0:002394	78521	9606_0:004086	both	MSL1	137552at32523
TRINITY_DN0_c1_g1	273.114	358.808	273.632	337.034	288.94	344.025	372.9	438.896	301.839	326.479	old	young	0.248809	8.42885	0.123478	0.98428	high	low	-0.140759	8.42885	0.427495	1	female	male	-0.256454	8.42885	0.129449	1	Asparaginyl-tRNA synthetase	Asparaginyl-tRNA synthetase;Solute carrier family 25 member 37;mitoferrin-2	Asparaginyl-tRNA synthetase;Solute carrier family 25 member 37;mitoferrin-2;mitoferrin-1-like;Asparaginyl-tRNA synthetase;Solute carrier family 25 member 37;mitoferrin-2;mitoferrin-1;Asparaginyl-tRNA synthetase;mitoferrin-2;Solute carrier family 25 member 37;mitoferrin-1;Asparaginyl-tRNA synthetase;Solute carrier family 25 member 37;mitoferrin-2;mitoferrin-1;Asparaginyl-tRNA synthetase;mitoferrin…	Transcript_3584	1056670at2759	55661_0:001ed1	58117	9606_0:002447	both	FP15737;SLC25A37;SLC25A28;NARS2;NARS	1056670at2759
TRINITY_DN10000_c0_g1	1.77	0.749	1.245	2.467	2.696	1.473	1.783	2.601	2.062	1.87	old	young	-0.0571166	0.998779	0.903394	1	high	low	-0.569704	0.998742	0.115989	1	female	male	0.320381	0.998745	0.410659	1	poly(A) polymerase beta	poly(A) polymerase beta;Poly(A) polymerase gamma;Poly(A) polymerase;Poly(A) polymerase alpha	poly(A) polymerase beta;Poly(A) polymerase gamma;Poly(A) polymerase;Poly(A) polymerase alpha;Poly(A) polymerase gamma;Poly(A) polymerase;poly(A) polymerase type 3	Transcript_68240	155636at7742	10093_0:004944	11649	9606_0:000c5a	both	PAPOLG;PAPOLB;PAPOLA	155636at7742
TRINITY_DN100016_c0_g1	1.361	0	0.75	0	0.475	0	0.539	0.53	0	1.36	old	young	-0.78361	-0.751323	0.695525	1	high	low	0.638375	-0.750857	0.827205	1	female	male	1.32546	-0.7509	0.451059	1	hexokinase-1	hexokinase-1;Phosphotransferase;hexokinase-2;putative hexokinase HKDC1	hexokinase-1;Phosphotransferase;hexokinase-2;putative hexokinase HKDC1	Transcript_266324	1153545at2759	198806_0:003104	27335	9606_0:001671	both	HK3;GCK;A8K7J7_HUMAN;B3KXY9_HUMAN;HK1;Q59FD4_HUMAN;B3KT70_HUMAN;HKDC1;HK1-tb	1153545at2759
TRINITY_DN10002_c0_g1	0	0.762	1.108	0.482	1.053	0.92	2.391	0.392	1.237	0.503	old	young	-0.92746	0.0106362	0.25631	1	high	low	-0.481869	0.0105758	0.555631	1	female	male	-1.27673	0.0105813	0.126119	1	LIM and senescent cell antigen-like-containing domain protein	LIM and senescent cell antigen-like-containing domain protein;paxillin isoform X1;transforming growth factor beta-1-induced transcript 1 protein	LIM and senescent cell antigen-like-containing domain protein;paxillin isoform X1;transforming growth factor beta-1-induced transcript 1 protein	Transcript_68324	1593918at2759	1841481_0:004f01	29435	9606_0:0008cd	both	LIMS1;LIMS2;LIMS4;LPXN;PXN;TGFB1I1	1593918at2759
TRINITY_DN10003_c0_g1	1.184	1.16	2.441	0.224	1.27	3.433	3.068	2.573	1.029	3.704	old	young	0.261486	1.11115	0.688976	1	high	low	0.297197	1.11118	0.685927	1	female	male	-0.61016	1.11118	0.37761	1	wiskott-Aldrich syndrome protein	wiskott-Aldrich syndrome protein	wiskott-Aldrich syndrome protein;WAS/WASL-interacting protein family member 1;SUMO interacting motifs containing 1;SUMO-interacting motif-containing protein 1	Transcript_68145	1407277at2759	31033_0:000805	2808	9606_0:001fb1	both	WASL;WAS	1407277at2759
TRINITY_DN10003_c1_g1	2.007	0.507	1.474	0.642	1.866	0	2.119	0.521	0.549	2.675	old	young	-0.913686	0.421932	0.287214	1	high	low	-0.0464186	0.422019	0.933034	1	female	male	0.95663	0.422012	0.250798	1	protein FAM3C	protein FAM3C;protein FAM3A	protein FAM3C;protein FAM3A	Transcript_68151	1295040at2759	43346_0:000624	15545	9606_0:000f1d	both	FAM3D;FAM3C;FAM3B;FAM3A	1295040at2759
TRINITY_DN10009_c0_g1	2.268	1.468	1.86	1.652	2.705	2.178	2.316	2.107	1.72	2.324	old	young	-0.153466	1.14295	0.6104	1	high	low	-0.0826004	1.14295	0.792494	1	female	male	0.114218	1.14295	0.711885	1	regulation of nuclear pre-mRNA domain-containing protein 1B	regulation of nuclear pre-mRNA domain-containing protein 1B;Regulation of nuclear pre-mRNA domain containing 1B;regulation of nuclear pre-mRNA domain-containing protein 1A	regulation of nuclear pre-mRNA domain-containing protein 1B;Regulation of nuclear pre-mRNA domain containing 1B;regulation of nuclear pre-mRNA domain-containing protein 1A	Transcript_68221	1091009at2759	128390_0:001c7f	1421	9606_0:000134	both	RPRD2;P15RS;RPRD1A;RPRD1B	1091009at2759
TRINITY_DN1000_c0_g1	95.496	113.361	120.884	103.255	120.417	97.11	110.419	112.152	99.493	94.62	old	young	-0.0641654	6.78983	0.630946	1	high	low	-0.0362755	6.78983	0.791801	1	female	male	-0.157216	6.78983	0.235371	1	SNW domain-containing protein 1	SNW domain-containing protein 1	SNW domain-containing protein 1;Alpha-ketoglutarate-dependent dioxygenase AlkB-like;AlkB homolog 1, histone H2A dioxygenase;alkylated DNA repair protein alkB homolog 1;SRA stem-loop-interacting RNA-binding protein, mitochondrial isoform X1;RNA-binding domain superfamily;SRA stem-loop-interacting RNA-binding protein, mitochondrial	Transcript_178793	102824at32523	44394_0:000196	22146	9606_0:003791	both	SNW1	102824at32523
TRINITY_DN100102_c0_g1	1.931	0	1.065	0	0.337	0.442	0	1.129	0.792	0	old	young	-1.44737	-0.585384	0.455306	1	high	low	1.08519	-0.584881	0.664019	1	female	male	0.015066	-0.584927	0.929447	1	ENTH domain-containing protein 1	ENTH domain-containing protein 1;epsin-2 isoform X1	ENTH domain-containing protein 1;epsin-2 isoform X1	Transcript_266309	1263849at2759	176057_0:0004c2	20073	9606_0:00173a	both	CLINT1;EPN2;EPN3;EPN1;ENTHD1	1263849at2759
TRINITY_DN10018_c0_g1	3.873	4.128	3.362	4.189	4.886	5.147	3.902	6.363	3.183	4.044	old	young	0.318534	2.17786	0.210396	1	high	low	-0.211053	2.17784	0.442573	1	female	male	-0.112569	2.17784	0.715204	1	Ubiquitin like modifier activating enzyme 3	Ubiquitin like modifier activating enzyme 3;NEDD8-activating enzyme E1 catalytic subunit isoform X1;NEDD8-activating enzyme E1 catalytic subunit;Ubiquitin-activating enzyme	Ubiquitin like modifier activating enzyme 3;NEDD8-activating enzyme E1 catalytic subunit isoform X1;NEDD8-activating enzyme E1 catalytic subunit;Ubiquitin-activating enzyme	Transcript_68171	138888at32523	202946_0:002fed	36418	9606_0:001169	both	UBA3;UBA2	138888at32523;686413at2759
TRINITY_DN1001_c0_g2	8.822	7.011	8.022	8.516	9.529	16.144	8.467	11.804	8.643	8.225	old	young	0.250369	3.31332	0.339662	1	high	low	0.0571059	3.31332	0.853988	1	female	male	-0.264382	3.31332	0.343851	1	Guanylate-binding protein	Guanylate-binding protein;atlastin-2 isoform X1;atlastin-2;atlastin-1	Guanylate-binding protein;atlastin-2 isoform X1;atlastin-2;atlastin-1;SRC kinase signaling inhibitor 1 isoform X1;sickle tail protein homolog isoform X1;SRC kinase signaling inhibitor 1;B-cell lymphoma 3 protein;Ankyrin repeat-containing domain	Transcript_178418	1027269at2759	321398_0:002352	5572	9606_0:000018	both	GBP3;GBP4;GBP2;GBP5;GBP6;GBP1;GBP7;ATL2;B7Z2H0_HUMAN;ATL3;ATL1;Q53F53_HUMAN	1027269at2759
TRINITY_DN1001_c0_g3	0	1.293	0	1.507	2.99	0	0	0.648	0	0	old	young	0.42904	-0.49632	0.869522	1	high	low	-2.36513	-0.497362	0.294882	1	female	male	1.63555	-0.497267	0.456685	1	protein kinase domain-containing protein, cytoplasmic	protein kinase domain-containing protein, cytoplasmic;extracellular tyrosine-protein kinase PKDCC	protein kinase domain-containing protein, cytoplasmic;extracellular tyrosine-protein kinase PKDCC	Transcript_178433	124605at32523	198806_0:002e8c	36987	9606_0:000a82	both	PKDCC	124605at32523
TRINITY_DN1001_c0_g4	1.359	0	0	0	0	0.533	0.616	0.768	0	1.242	old	young	0.239757	-0.877236	0.929998	1	high	low	0.593918	-0.876764	0.900338	1	female	male	1.02494	-0.876807	0.605866	1	Guanylate-binding protein	Guanylate-binding protein;atlastin-2 isoform X1;atlastin-2;atlastin-1	Guanylate-binding protein;atlastin-2 isoform X1;atlastin-2;atlastin-1	Transcript_178434	1027269at2759	321398_0:002352	5572	9606_0:000018	both	GBP3;GBP4;GBP2;GBP5;GBP6;GBP1;GBP7;ATL2;B7Z2H0_HUMAN;ATL3;ATL1;Q53F53_HUMAN	1027269at2759
TRINITY_DN100216_c0_g1	1.09	1.029	1.503	0.26	1.135	0.249	1.73	0.424	1.342	0.544	old	young	-1.43327	0.0593909	0.00563148	0.263106	high	low	0.172896	0.0594578	0.836934	1	female	male	-0.557337	0.0594517	0.428033	1	selenoprotein W	selenoprotein W;selenoprotein V	selenoprotein W;selenoprotein V	Transcript_219697	1594709at2759	10047_0:0042a3	26172	9606_0:004839	both	SELENOV;SELENOW	1594709at2759
TRINITY_DN10022_c0_g1	0.535	1.027	2.242	0.643	1.224	0.686	0.777	0.989	0.492	0.49	old	young	-0.419906	0.0126372	0.447481	1	high	low	0.0782377	0.0126713	0.914932	1	female	male	-0.598766	0.0126682	0.283234	1	serine/threonine-protein kinase ULK2	serine/threonine-protein kinase ULK2;Serine/threonine-protein kinase, active site	serine/threonine-protein kinase ULK2;Serine/threonine-protein kinase, active site	Transcript_68218	1084750at2759	38654_0:00070e	56438	9606_0:003a87	both	ULK3;ULK2	1084750at2759
TRINITY_DN100235_c0_g1	0	0	1.31	0	0.552	1.45	0.628	0.925	0.974	1.19	old	young	0.00116226	-0.318728	1	1	high	low	0.679304	-0.318655	0.696146	1	female	male	-1.12574	-0.318661	0.484019	1	Mitogen-activated protein kinase	Mitogen-activated protein kinase	Mitogen-activated protein kinase	Transcript_219667	139811at7742	1230840_0:001b74	12067	9606_0:0040dd	Homo sapiens	MAPK7;MAPK3;NLK;MAPK1;MAPK10;MAPK9;MAPK15;MAPK8;MAPK6;MAPK4	139811at7742;309855at33208;741207at2759
TRINITY_DN10024_c0_g1	1.226	0.925	0.541	0.7	0.34	0.674	0.584	0.763	1.209	0.733	old	young	-0.0490047	-0.181317	0.937741	1	high	low	0.633541	-0.181163	0.247637	1	female	male	-0.124762	-0.181177	0.888326	1	C-type lectin domain family 4 member E	C-type lectin domain family 4 member E;C-type lectin domain family 4 member E-like;C-type lectin domain family 4 member D-like	C-type lectin domain family 4 member E;C-type lectin domain family 4 member E-like;C-type lectin domain family 4 member D-like	Transcript_68144	1118305at2759	181119_0:003045	105433	9606_0:0031f5	both	CLEC4E;CLEC4D;CLEC6A;CLEC4C;CLEC4A	1118305at2759;263719at32523
TRINITY_DN10025_c0_g1	8.733	14.73	17.248	12.818	9.245	5.951	15.547	15.041	7.367	6.122	old	young	-0.0952255	3.56405	0.798683	1	high	low	-0.342085	3.56405	0.350697	1	female	male	-0.520441	3.56405	0.157712	1	N-acetyltransferase 6	N-acetyltransferase 6	N-acetyltransferase 6;Upstream transcription factor family member 3	Transcript_68186	1518613at2759	8010_0:002a4a	23377	9606_0:000f31	Homo sapiens	HYAL3	1518613at2759
TRINITY_DN10026_c0_g1	0.842	0.901	0	1.924	0.905	1.651	1.431	1.493	1.386	1.305	old	young	0.628163	0.391649	0.376215	1	high	low	-0.449477	0.391612	0.519077	1	female	male	0.0562641	0.391616	0.926489	1	Erb-b2 receptor tyrosine kinase 3	Erb-b2 receptor tyrosine kinase 3;epidermal growth factor receptor;receptor tyrosine-protein kinase erbB-3	Erb-b2 receptor tyrosine kinase 3;epidermal growth factor receptor;receptor tyrosine-protein kinase erbB-3	Transcript_68289	12473at9347	10036_0:0030fc	24860	9606_0:003460	Homo sapiens	ERBB3;ABAT;ERBB4;MAP2K5;EGFR;F2YGG7_HUMAN;B7Z2I3_HUMAN;ERBB2;MAP2K3	12473at9347;18379at7742
TRINITY_DN10029_c0_g1	0.439	1.666	1.938	0.842	0.614	0.805	1.743	0.685	1.442	0.885	old	young	-0.346851	0.305427	0.525212	1	high	low	0.33739	0.305498	0.593336	1	female	male	-1.08078	0.305491	0.0312102	1	AF4/FMR2 family member 3	AF4/FMR2 family member 3;AF4/FMR2 family member 4;AF4/FMR2 family member 2	AF4/FMR2 family member 3;AF4/FMR2 family member 4;AF4/FMR2 family member 2	Transcript_68398	255938at33208	50402_0:0016e9	2301	9606_0:000dd9	both	AFF3;Q8NAP7_HUMAN;AFF1;AFF4	255938at33208
TRINITY_DN1002_c0_g1	18.845	39.212	17.325	37.957	25.594	36.155	32.978	31.973	27.665	47.184	old	young	0.647093	5.03577	0.00360593	0.19098	high	low	0.000841333	5.03577	0.990353	1	female	male	-0.00883914	5.03577	0.989736	1	thioredoxin-like protein AAED1	thioredoxin-like protein AAED1	thioredoxin-like protein AAED1	Transcript_177821	1255928at2759	299123_0:0016fc	73040	9606_0:000327	both	FAM213B;AAED1	1255928at2759
TRINITY_DN1002_c0_g2	2.338	9.075	3.036	6.225	6.788	6.189	6.657	11.776	6.001	9.241	old	young	0.778387	2.81098	0.0259116	0.575248	high	low	-0.327028	2.81095	0.425168	1	female	male	-0.30275	2.81095	0.493504	1	thioredoxin-like protein AAED1	thioredoxin-like protein AAED1	thioredoxin-like protein AAED1	Transcript_177825	1255928at2759	176057_0:001108	73040	9606_0:000327	both	FAM213B;AAED1	1255928at2759
TRINITY_DN10030_c0_g1	0.841	1.2	0.638	1.491	1.861	0.353	1.732	0.889	1.185	1.139	old	young	-0.27824	0.319663	0.588632	1	high	low	-0.654815	0.319561	0.147779	1	female	male	0.310516	0.31957	0.526673	1	titin-like isoform X1	titin-like isoform X1;band 4.1-like protein 3 isoform X1;band 4.1-like protein 2 isoform X1;uncharacterized protein LOC106517723	titin-like isoform X1;band 4.1-like protein 3 isoform X1;band 4.1-like protein 2 isoform X1;uncharacterized protein LOC106517723	Transcript_68328	104938at7742	8078_0:002cf5	6831	9606_0:0000d6	both	EPB41;B4DJ76_HUMAN;EPB41L2;HUNK;Q59FD8_HUMAN;EPB41L3;EPB41L1;B7Z653_HUMAN;HIPK4;KCTD1	104938at7742
TRINITY_DN10031_c0_g1	13.905	22.379	13.529	17.759	19.292	12.441	16.169	20.693	17.114	15.397	old	young	0.157332	4.13247	0.451472	1	high	low	-0.147598	4.13246	0.491362	1	female	male	-0.124286	4.13246	0.583418	1	lysosomal alpha-mannosidase	lysosomal alpha-mannosidase;epididymis-specific alpha-mannosidase;Alpha-mannosidase	lysosomal alpha-mannosidase;epididymis-specific alpha-mannosidase;Alpha-mannosidase	Transcript_68333	201312at2759	216574_0:003a69	105499	9606_0:00484d	both	A8K6A7_HUMAN;MAN2B1	201312at2759
TRINITY_DN10033_c0_g1	5.261	0.696	1.35	0.776	3.335	0.96	11.185	8.26	2.294	0.346	old	young	-1.15413	1.88023	0.179613	1	high	low	-1.65332	1.88019	0.0358475	1	female	male	-0.837798	1.88019	0.390753	1	formin-like protein 1	formin-like protein 1	formin-like protein 1;NA	Transcript_68172	149905at33208	8022_0:0046f9	8147	9606_0:000902	both	FMNL2;HS6ST1;FMNL3;FMNL1;HSD17B3;MFAP5	149905at33208
TRINITY_DN10035_c0_g1	1.765	4.649	0.874	2.043	4.023	1.627	0.749	4.124	2.908	4.207	old	young	0.72746	1.50385	0.148547	1	high	low	0.0867024	1.50376	0.905351	1	female	male	0.167917	1.50376	0.748961	1	Zinc finger, CCHC-type	Zinc finger, CCHC-type;LOW QUALITY PROTEIN: igE-binding protein-like;endogenous retrovirus group K member 8 Gag polyprotein-like	Zinc finger, CCHC-type;LOW QUALITY PROTEIN: igE-binding protein-like;endogenous retrovirus group K member 8 Gag polyprotein-like;Reverse transcriptase;uncharacterized protein LOC111927214;RNA-directed DNA polymerase from mobile element jockey-like	Transcript_68193	1369753at2759	30419_0:000e68	7118	9606_0:00100b	both	LOC107986113;LOC105374013;LOC107984264	1369753at2759
TRINITY_DN10036_c0_g1	2.925	1.498	1.028	0.56	2.253	0.92	0.562	0.503	1.124	1.006	old	young	-0.775392	0.437103	0.150005	1	high	low	0.688108	0.437155	0.238952	1	female	male	0.744696	0.43715	0.173232	1	Phospholipase A2	Phospholipase A2;cytosolic phospholipase A2 epsilon-like;Lysophospholipase	Phospholipase A2;cytosolic phospholipase A2 epsilon-like;Lysophospholipase	Transcript_68274	106862at33208	381198_0:0003da	4601	9606_0:00008a	both	B4DZI4_HUMAN;PLA2G4A;PLA2G4B;PLA2G4E;PLA2G4F;PLA2G4D;PLA2G4C	106862at33208;302848at2759
TRINITY_DN1003_c0_g1	32.852	47.718	30.206	43.684	37.38	47.843	31.941	45.181	32.324	32.778	old	young	0.408624	5.31149	0.0108961	0.401692	high	low	-0.0114169	5.31149	0.948402	1	female	male	-0.169527	5.31149	0.414808	1	Dipeptidase	Dipeptidase;dipeptidase 2-like;dipeptidase 1	Dipeptidase;dipeptidase 2-like;dipeptidase 1;dipeptidase 2;Dipeptidase;dipeptidase 2-like;dipeptidase 1	Transcript_178953	105265at32523	50402_0:000359	30190	9606_0:003be3	both	A0A140VJI3_HUMAN;DPEP1;DPEP3;DPEP2	105265at32523
TRINITY_DN10041_c0_g1	1.195	0.613	0.556	1.051	0.909	0.248	1.31	0.551	0.444	0.195	old	young	-0.73864	-0.288506	0.253331	1	high	low	-0.737573	-0.288445	0.254247	1	female	male	0.331732	-0.28845	0.616366	1	NA	NA	NA;interleukin-15 receptor subunit alpha	Transcript_68414	1326471at2759	175836_0:002f04	10918	9606_0:00299c	both	IL15RA;GPX2	1326471at2759
TRINITY_DN100427_c0_g1	0.364	1.377	0.802	0.348	0	0.333	0.865	0	0.596	1.092	old	young	0.198412	-0.533548	0.895902	1	high	low	1.31831	-0.533301	0.346139	1	female	male	-0.616197	-0.533324	0.686222	1	calcium/calmodulin-dependent protein kinase II inhibitor 1	calcium/calmodulin-dependent protein kinase II inhibitor 1;calcium/calmodulin-dependent protein kinase II inhibitor 2	calcium/calmodulin-dependent protein kinase II inhibitor 1;calcium/calmodulin-dependent protein kinase II inhibitor 2	Transcript_242703	1637105at2759	181119_0:001c39	92238	9606_0:0001de	both	CAMK2N1;CAMK2N2	1637105at2759
TRINITY_DN10042_c0_g1	0.337	0.965	1.069	0.677	4.766	1.996	0.534	1.147	1.221	1.737	old	young	-0.190393	0.596819	0.788051	1	high	low	-0.390285	0.596543	0.536677	1	female	male	0.545582	0.596568	0.395959	1	dnaJ homolog subfamily C member 2	dnaJ homolog subfamily C member 2	dnaJ homolog subfamily C member 2	Transcript_68368	1392575at2759	259920_0:0051a6	58476	9606_0:001f21	both	DNAJC2	1392575at2759
TRINITY_DN10043_c0_g1	1.03	5.267	7.129	4.938	3.821	4.982	5.712	4.408	10.593	3.941	old	young	-0.279007	2.45901	0.568699	1	high	low	0.270621	2.45902	0.617093	1	female	male	-0.977328	2.45902	0.0283358	1	cyclin-K	cyclin-K;Cyclin-like protein	cyclin-K;Cyclin-like protein	Transcript_68212	131778at40674	143302_0:0019fc	86163	9606_0:003795	Homo sapiens	CCNK;B4DH21_HUMAN;CCNT2;CCNT1	131778at40674;1437076at2759
TRINITY_DN10043_c1_g1	0.353	0.801	1.167	3.073	0.519	1.804	0.839	1.098	0.289	0.353	old	young	1.17811	0.193228	0.0756357	0.90177	high	low	-0.767979	0.193327	0.264655	1	female	male	0.0734642	0.193318	0.900747	1	glioma tumor suppressor candidate region gene 1 protein	glioma tumor suppressor candidate region gene 1 protein;GLTSCR1-like protein	glioma tumor suppressor candidate region gene 1 protein;GLTSCR1-like protein;protein PRRC2A isoform X1;protein PRRC2B isoform X1;protein PRRC2A;Proline rich coiled-coil 2A	Transcript_68216	17355at32523	143302_0:003fee	67276	9606_0:00463b	both	BICRA;BICRAL	17355at32523;176788at33208
TRINITY_DN10044_c0_g1	1.081	0.758	0.256	1.26	0.617	0.508	0.342	0.903	0.715	0.943	old	young	0.521346	-0.249768	0.384702	1	high	low	-0.0544987	-0.249707	0.926132	1	female	male	0.667524	-0.249713	0.22904	1	Transmembrane protein 116	Transmembrane protein 116;uncharacterized protein LOC103893354;transmembrane protein 116-like;uncharacterized protein LOC106900001	Transmembrane protein 116;uncharacterized protein LOC103893354;transmembrane protein 116-like;uncharacterized protein LOC106900001	Transcript_68303	1592724at2759	198806_0:003800	77370	9606_0:003113	both	TMEM116	1592724at2759
TRINITY_DN10045_c0_g2	0.602	0.91	0.664	2.299	0.837	0.551	0.478	2.342	0	0.301	old	young	1.32783	0.000820714	0.109913	0.953015	high	low	-1.45407	0.000691304	0.067827	1	female	male	0.260613	0.000703071	0.757077	1	serine/arginine-rich splicing factor 11 isoform X1	serine/arginine-rich splicing factor 11 isoform X1;splicing regulatory glutamine/lysine-rich protein 1	serine/arginine-rich splicing factor 11 isoform X1;splicing regulatory glutamine/lysine-rich protein 1	Transcript_68418	1460556at2759	54374_0:00271e	44725	9606_0:000189	Homo sapiens	SRSF11;SREK1	1460556at2759
TRINITY_DN10047_c0_g1	2	0.219	0	0.275	0.299	2.026	0.116	1.122	8.328	0.649	old	young	-1.37268	0.746085	0.273854	1	high	low	2.37653	0.746181	0.0738292	1	female	male	-1.32836	0.746172	0.350014	1	probable RNA-binding protein 18	probable RNA-binding protein 18	probable RNA-binding protein 18	Transcript_68276	1566886at2759	103944_0:0036cd	32539	9606_0:0025cd	both	RBM18	1566886at2759
TRINITY_DN10048_c0_g1	14.629	10.805	11.449	13.277	26.679	10.907	3.906	9.753	12.822	15.766	old	young	-0.148633	3.73301	0.689626	1	high	low	0.0572928	3.733	0.89549	1	female	male	0.721997	3.733	0.0205041	1	FH2 domain-containing protein 1-like	FH2 domain-containing protein 1-like;Formin-like protein	FH2 domain-containing protein 1-like;Formin-like protein	Transcript_68439	1204639at2759	7955_0:003f31	4214	9606_0:0013b7	both	FHDC1;DIAPH1;Q6URC4_HUMAN;DAAM2;B4DPV3_HUMAN;DIAPH3;INF2;DAAM1;DIAPH2	1204639at2759
TRINITY_DN10049_c0_g1	1.702	1.079	1.156	1.234	3.228	1.798	1.766	2.744	0.97	1.293	old	young	-0.0845381	0.857218	0.849558	1	high	low	-0.649293	0.85711	0.0896028	1	female	male	0.139189	0.85712	0.750452	1	peroxiredoxin-4	peroxiredoxin-4;thioredoxin-like protein;peroxiredoxin-4 isoform X1;peroxiredoxin-1	peroxiredoxin-4;thioredoxin-like protein;peroxiredoxin-4 isoform X1;peroxiredoxin-1	Transcript_68397	1326484at2759	216574_0:0016b8	9672	9606_0:00000e	both	PRDX1;PRDX3;HEL-S-2a;PRDX2;HEL-S-97n;PRDX4	1326484at2759
TRINITY_DN1004_c0_g1	50.148	51.516	74.214	61.939	63.517	64.082	75.659	65.726	51.529	64.741	old	young	-0.0356656	6.01534	0.834675	1	high	low	-0.111364	6.01534	0.516397	1	female	male	-0.166246	6.01534	0.332721	1	cytoplasmic dynein 1 intermediate chain 2 isoform X1	cytoplasmic dynein 1 intermediate chain 2 isoform X1	cytoplasmic dynein 1 intermediate chain 2 isoform X1;Mitochondrial carrier;Solute carrier family 25 member 12;calcium-binding mitochondrial carrier protein Aralar1;Mitochondrial carrier;Solute carrier family 25 member 12;Calcium-binding mitochondrial carrier protein Aralar1	Transcript_179223	138787at7742	9238_0:001ee9	6440	9606_0:000c02	both	A0A140VKE9_HUMAN;DYNC1I2;DNCI1;DYNC1I1;WDR34	138787at7742;1453532at2759
TRINITY_DN1004_c1_g1	1.139	3.284	3.562	2.878	10.469	3.541	2.476	1.836	3.843	2.449	old	young	-0.533424	1.86791	0.27622	1	high	low	-0.425373	1.86781	0.396686	1	female	male	0.290036	1.86782	0.566225	1	protein SMG5	protein SMG5	protein SMG5	Transcript_179238	102776at33208	38654_0:004514	5401	9606_0:00049a	both	SGA56M;SMG7;SMG5	102776at33208
TRINITY_DN1005_c0_g1	33.015	31.815	56.101	46.974	46.689	43.482	58.531	28.509	23.577	28.174	old	young	-0.274961	5.3674	0.324673	1	high	low	-0.274108	5.3674	0.333357	1	female	male	-0.147628	5.3674	0.629715	1	Cytochrome c oxidase assembly factor 1 homolog	Cytochrome c oxidase assembly factor 1 homolog;cytochrome c oxidase assembly factor 1 homolog	Cytochrome c oxidase assembly factor 1 homolog;cytochrome c oxidase assembly factor 1 homolog;cytochrome c oxidase assembly factor 1 homolog;Cytochrome c oxidase assembly factor 1 homolog	Transcript_179317	1443294at2759	198806_0:001b10	73732	9606_0:001e16	Homo sapiens	COA1;FLJ10803	1443294at2759
TRINITY_DN1005_c2_g1	25.744	27.627	24.181	27.47	30.024	25.843	30.905	31.718	28.082	34.074	old	young	0.0760745	4.89154	0.620717	1	high	low	-0.0559586	4.89154	0.721841	1	female	male	-0.017345	4.89154	0.925382	1	repressor of RNA polymerase III transcription MAF1 homolog	repressor of RNA polymerase III transcription MAF1 homolog;Repressor of RNA polymerase III transcription MAF1	repressor of RNA polymerase III transcription MAF1 homolog;Repressor of RNA polymerase III transcription MAF1;Repressor of RNA polymerase III transcription MAF1;repressor of RNA polymerase III transcription MAF1 homolog;interleukin-17 receptor A;interleukin-17 receptor B;Repressor of RNA polymerase III transcription MAF1	Transcript_179341	222753at32523	128390_0:002d4b	9789	9606_0:002493	both	MAF1	222753at32523
TRINITY_DN10061_c0_g1	4.924	5.951	9.745	2.832	1.366	4.492	2.333	3.824	6.491	3.912	old	young	-0.257079	2.28896	0.606529	1	high	low	1.24745	2.28901	0.00238391	0.753599	female	male	-0.790913	2.28901	0.113141	1	Chaperonin containing TCP1 subunit 5	Chaperonin containing TCP1 subunit 5;T-complex protein 1 subunit epsilon;GroEL-like apical domain superfamily;T-complex protein 1 subunit delta	Chaperonin containing TCP1 subunit 5;T-complex protein 1 subunit epsilon;GroEL-like apical domain superfamily;T-complex protein 1 subunit delta	Transcript_68139	106441at32523	8932_0:00103d	44555	9606_0:00167f	both	CCT5;HEL-S-69;B3KX11_HUMAN;CCT3;Q59H77_HUMAN;CCT4;CCT6A;CCT6B;CCT8	106441at32523;207515at33208
TRINITY_DN10062_c0_g2	3.403	4.289	8.206	3.776	1.505	3.888	6.928	4.394	3.156	4.29	old	young	-0.195418	2.22698	0.658601	1	high	low	0.140903	2.22702	0.781451	1	female	male	-0.721067	2.22702	0.095722	1	receptor expression-enhancing protein 5	receptor expression-enhancing protein 5;Receptor expression-enhancing protein;receptor expression-enhancing protein 6	receptor expression-enhancing protein 5;Receptor expression-enhancing protein;receptor expression-enhancing protein 6	Transcript_68396	1473891at2759	216574_0:003330	32662	9606_0:000d0f	both	REEP1;REEP2;REEP5;REEP4;REEP3;REEP6	1473891at2759
TRINITY_DN10063_c0_g1	0.69	0.858	1.287	0.435	0.681	1.417	0.732	1.502	1.226	1.335	old	young	0.254144	0.181023	0.615195	1	high	low	0.523969	0.181055	0.288553	1	female	male	-0.63346	0.181052	0.19338	1	Non-specific serine/threonine protein kinase	Non-specific serine/threonine protein kinase;serine/threonine-protein kinase SIK3 isoform X1;serine/threonine-protein kinase SIK3;serine/threonine-protein kinase SIK2	Non-specific serine/threonine protein kinase;serine/threonine-protein kinase SIK3 isoform X1;serine/threonine-protein kinase SIK3;serine/threonine-protein kinase SIK2	Transcript_68160	1127668at2759	1415176_0:003cce	11199	9606_0:00002e	both	PRKAA2;B4E0Y5_HUMAN;NUAK2;MARK1;SNRK;A8K5P5_HUMAN;B4DHM9_HUMAN;PRKAA1;NIM1K;MELK;KIAA0999;SIK3;MARK2;A8K2S4_HUMAN;B4DLY3_HUMAN;BRSK2;SIK2;SNF1LK2;NUAK1;MARK3;Q86U11_HUMAN;BRSK1;MARK4;LOC102724428;SIK1;HUNK	1127668at2759
TRINITY_DN10064_c0_g1	2.587	2.951	1.859	2.219	2.72	3.684	2.971	4.204	2.653	1.552	old	young	0.186865	1.54904	0.59635	1	high	low	-0.166863	1.54902	0.642969	1	female	male	-0.506516	1.54902	0.14705	1	protein CASC5	protein CASC5	protein CASC5	Transcript_68198	102841at33208	9233_0:0029a0	105450	9606_0:0039e6	both	KNL1	102841at33208
TRINITY_DN10065_c0_g1	0.456	0.254	0.71	1.428	1.592	0.892	1.072	0.43	1.157	0.571	old	young	-0.50059	-0.0641857	0.414762	1	high	low	-0.642362	-0.0642472	0.253116	1	female	male	0.307355	-0.0642416	0.613518	1	Regulator of chromosome condensation 1/beta-lactamase-inhibitor protein II	Regulator of chromosome condensation 1/beta-lactamase-inhibitor protein II;E3 ubiquitin-protein ligase HECTD3;E3 ubiquitin-protein ligase HECTD3-like	Regulator of chromosome condensation 1/beta-lactamase-inhibitor protein II;E3 ubiquitin-protein ligase HECTD3;E3 ubiquitin-protein ligase HECTD3-like;Regulator of chromosome condensation 1/beta-lactamase-inhibitor protein II;E3 ubiquitin-protein ligase HECTD3	Transcript_68283	1062377at2759	54374_0:0036dc	2374	9606_0:00020f	both	RCC1;B3KU34_HUMAN;HECTD3;RCC2;HERC3;HERC6;B4DXV3_HUMAN;HERC5;RCC1L;HERC4;A8K8C1_HUMAN;SERGEF;Q59FB7_HUMAN;RCBTB2;B3KR20_HUMAN;RCBTB1;NEK9;HERC1;HERC2;RCCD1;NEK8;RPGR	1062377at2759
TRINITY_DN100664_c0_g1	15.5	32.157	26.643	24.464	30.555	28.799	24.953	17.05	24.68	33.8	old	young	0.172471	4.74687	0.460886	1	high	low	0.222538	4.74687	0.36365	1	female	male	-0.0789854	4.74687	0.758214	1	WASH complex subunit FAM21-like isoform X1	WASH complex subunit FAM21-like isoform X1;WASH complex subunit FAM21C isoform X1;WASH complex subunit FAM21A-like	WASH complex subunit FAM21-like isoform X1;WASH complex subunit FAM21C isoform X1;WASH complex subunit FAM21A-like	Transcript_220240	131637at2759	36300_0:002993	51569	9606_0:002930	both	WASHC2C;FAM21A;WASHC2A	131637at2759
TRINITY_DN10066_c0_g2	0.891	1.675	0.889	2.62	3.648	1.754	1.223	2.514	1.78	1.655	old	young	0.321198	0.981698	0.439487	1	high	low	-0.686991	0.98157	0.0834345	1	female	male	0.323244	0.981582	0.467561	1	E3 ubiquitin-protein ligase TM129	E3 ubiquitin-protein ligase TM129	E3 ubiquitin-protein ligase TM129;Hypothetical protein CBG19993;uncharacterized protein LOC109950909;uncharacterized protein LOC104840059;uncharacterized protein LOC101240420;uncharacterized protein LOC108493261	Transcript_68483	167754at32523	128390_0:002cab	35982	9606_0:001483	both	TMEM129	167754at32523
TRINITY_DN10068_c0_g1	4.218	0.155	5.951	1.403	4.713	0.894	0.406	1.401	4.417	0.867	old	young	-2.04764	1.36044	0.00232931	0.143994	high	low	0.626087	1.36052	0.50118	1	female	male	0.262434	1.36051	0.736462	1	uncharacterized protein LOC106898123	uncharacterized protein LOC106898123;Endogenous retrovirus group MER34 member 1, envelope;uncharacterized protein LOC104686956;uncharacterized protein LOC110398103;uncharacterized protein LOC108448004	uncharacterized protein LOC106898123;Endogenous retrovirus group MER34 member 1, envelope;uncharacterized protein LOC104686956;uncharacterized protein LOC110398103;uncharacterized protein LOC108448004	Transcript_68262	148858at7742	198806_0:0031e3	19685	9606_0:0011fb	both	ERVPABLB-1;ERVMER34-1;ERV3-1;envV1;ERVV-1;envV2;ERVV-2	148858at7742
TRINITY_DN10068_c0_g2	0.899	0.167	2.055	0.607	1.309	0.34	0.168	0.399	1.21	0.391	old	young	-1.51847	-0.225392	0.0266991	0.580988	high	low	0.548623	-0.225182	0.521167	1	female	male	0.048405	-0.225201	0.950269	1	LOW QUALITY PROTEIN: endogenous retrovirus group K member 18 Pol protein-like	LOW QUALITY PROTEIN: endogenous retrovirus group K member 18 Pol protein-like;uncharacterized protein K02A2.6-like;Reverse transcriptase	LOW QUALITY PROTEIN: endogenous retrovirus group K member 18 Pol protein-like;uncharacterized protein K02A2.6-like;Reverse transcriptase	Transcript_68267	142170at32523	198806_0:0009e3	27105	9606_0:002389	both	C8orf33;LOC105376906;LOC105373926;LOC105374103;LOC112267992;LOC105379356;LOC105376526;RTL1;LOC107984745;GIN1;PEG10;NYNRIN;RTL3;RTL4	142170at32523;195413at33208;583605at2759
TRINITY_DN10069_c0_g2	2.006	0.809	1.059	0.409	1.614	0.578	1.263	1.178	0.511	0.624	old	young	-0.790216	0.154664	0.10512	0.944212	high	low	-0.173332	0.154676	0.764573	1	female	male	0.282127	0.154675	0.596672	1	coiled-coil domain-containing protein 38	coiled-coil domain-containing protein 38;coiled-coil domain-containing protein 37;cilia- and flagella-associated protein 100	coiled-coil domain-containing protein 38;coiled-coil domain-containing protein 37;cilia- and flagella-associated protein 100	Transcript_68408	1092113at2759	50402_0:002bb5	16911	9606_0:0011c9	both	CFAP100;CCDC38	1092113at2759
TRINITY_DN1006_c0_g1	74.946	71.015	72.512	74.283	69.957	70.002	75.002	90.902	61.519	67.616	old	young	0.0753129	6.24009	0.611119	1	high	low	-0.0902292	6.24009	0.548778	1	female	male	-0.104398	6.24009	0.497824	1	Histone deacetylase	Histone deacetylase	Histone deacetylase;Histone deacetylase;histone deacetylase 9 isoform X1;RNA-binding motif protein, X-linked-like-2;RNA-binding motif protein, X chromosome isoform X1	Transcript_178376	119187at33208	9361_0:001459	35642	9606_0:000ddd	both	HDAC4;HDAC9;HDAC7;HDAC5;HDAC10;B4DZH6_HUMAN;DKFZp566E044	119187at33208;1484694at2759
TRINITY_DN1006_c1_g1	145.848	91.654	173.869	166.596	128.457	120.56	106.09	80.985	137.345	166.7	old	young	-0.143085	7.09673	0.552071	1	high	low	0.270103	7.09673	0.267729	1	female	male	0.290573	7.09673	0.212436	1	Chromo domain	Chromo domain;chromobox protein homolog 7	Chromo domain;chromobox protein homolog 7;Hypoxanthine phosphoribosyltransferase;phosphoribosyltransferase domain-containing protein 1;chromobox protein homolog 7;Chromo domain	Transcript_178402	1628171at2759	55661_0:00342d	18328	9606_0:0020ca	both	CBX3;CBX5;HEL25;MPHOSPH8;CBX8;CBX4;CBX2;CBX1;CBX6;CBX7	1628171at2759
TRINITY_DN10071_c0_g1	1.825	1.427	2.243	1.581	2.207	2.426	1.245	1.088	0.885	1.138	old	young	-0.106785	0.79449	0.796354	1	high	low	0.192477	0.794531	0.666859	1	female	male	0.0574809	0.794528	0.890591	1	Chloride channel protein	Chloride channel protein;H(+)/Cl(-) exchange transporter 3 isoform X1	Chloride channel protein;H(+)/Cl(-) exchange transporter 3 isoform X1;Chloride channel protein	Transcript_68512	116173at33208	100784_0:0022af	33997	9606_0:001539	both	CLCN3;CLCN5;A8K4H5_HUMAN;B3KRR2_HUMAN;CLCN4;A8K8H0_HUMAN;CLCNKB;CLCNKA	116173at33208;271925at2759
TRINITY_DN10073_c0_g1	0.106	2.058	0.189	1.707	2.804	0.723	2.251	2.905	2.813	2.526	old	young	0.292746	0.952263	0.703136	1	high	low	-0.698569	0.95209	0.348297	1	female	male	-0.15707	0.952106	0.877648	1	RING finger protein 10	RING finger protein 10;Zinc finger, RING-type	RING finger protein 10;Zinc finger, RING-type	Transcript_68491	109851at32523	181119_0:001af4	57086	9606_0:003111	both	RNF10	109851at32523
TRINITY_DN10073_c0_g2	0.585	0.744	0.575	0.82	1.013	1.545	0.902	1.134	0.751	1.753	old	young	0.652059	0.125244	0.117178	0.967702	high	low	0.0997227	0.125205	0.871075	1	female	male	0.0371965	0.125209	0.933183	1	RING finger protein 10	RING finger protein 10;Zinc finger, RING-type	RING finger protein 10;Zinc finger, RING-type	Transcript_68496	109851at32523	441894_0:0034be	57086	9606_0:003111	both	RNF10	109851at32523
TRINITY_DN100742_c0_g1	0	0	1.133	0	1.427	0	0	0	0	0	old	young	-6.65843	-1.64231	0.095154	0.935028	high	low	-0.695903	-1.64322	0.766319	1	female	male	0.699565	-1.64313	0.765799	1	Sortilin	Sortilin;VPS10 domain-containing receptor SorCS3	Sortilin;VPS10 domain-containing receptor SorCS3	Transcript_233508	1046610at2759	128390_0:000700	39833	9606_0:0004ce	both	SORT1;SORCS2;SORCS3;B3KVZ0_HUMAN;B3KWN9_HUMAN;CA8;SORCS1;ZNF264;SORL1	1046610at2759
TRINITY_DN10074_c1_g1	1.382	0.269	4.191	4.42	1.873	1.168	1.988	3.148	0.892	0.425	old	young	-0.136518	1.08152	0.853381	1	high	low	-0.997713	1.08158	0.139959	1	female	male	0.0106502	1.08158	0.969206	1	nocturnin	nocturnin;2',5'-phosphodiesterase 12	nocturnin;2',5'-phosphodiesterase 12	Transcript_68183	1387401at2759	100784_0:00317e	95937	9606_0:001542	both	NOCT;PDE12	1387401at2759;432310at33208
TRINITY_DN100755_c0_g1	0.923	0	1.015	1.769	0.64	0	0	0	0.76	0.917	old	young	-0.294234	-0.510999	0.886465	1	high	low	0.0626662	-0.510509	1	1	female	male	1.81033	-0.510554	0.285341	1	contactin-associated protein-like 5	contactin-associated protein-like 5;contactin-associated protein-like 2	contactin-associated protein-like 5;contactin-associated protein-like 2	Transcript_233579	171014at33208	128390_0:00051a	690	9606_0:000a74	both	CNTNAP5;B2RCH4_HUMAN;CNTNAP2;CNTNAP3;CNTNAP3B;CNTNAP4;CNTNAP1	171014at33208
TRINITY_DN100758_c0_g1	0.637	0.358	0.878	0.601	1.203	0.874	0.884	0.371	1.31	0.63	old	young	-0.786267	-0.189583	0.122359	0.98222	high	low	0.115369	-0.189575	0.86293	1	female	male	-0.153353	-0.189575	0.820864	1	Aryl hydrocarbon receptor nuclear translocator 2	Aryl hydrocarbon receptor nuclear translocator 2;aryl hydrocarbon receptor nuclear translocator isoform X1;Aryl hydrocarbon receptor nuclear translocator	Aryl hydrocarbon receptor nuclear translocator 2;aryl hydrocarbon receptor nuclear translocator isoform X1;Aryl hydrocarbon receptor nuclear translocator	Transcript_233514	131609at7742	121530_0:003042	70570	9606_0:000857	both	ARNT;ARNT2;DKFZp686M216;ARNTL;A0A140VKD3_HUMAN;APOB;APOE;B2RCL8_HUMAN;GABRA3;LDLR;PCSK9;ARNTL2;PER3	131609at7742;168098at33208;331262at2759
TRINITY_DN100763_c0_g1	1.845	2.092	0	0.885	0.64	1.685	0.729	0.717	5.319	0.917	old	young	-0.461952	0.71857	0.623054	1	high	low	1.50948	0.718613	0.110001	1	female	male	-0.771009	0.718609	0.460588	1	protein PML	protein PML;protein PML-like	protein PML;protein PML-like	Transcript_233494	111306at32523	8954_0:000eac	49934	9606_0:003a25	both	PML	111306at32523
TRINITY_DN10076_c0_g1	1.199	1.974	1.501	1.735	0.746	1.224	0.891	1.411	1.696	1.081	old	young	0.309318	0.572669	0.465092	1	high	low	0.345141	0.57272	0.434501	1	female	male	-0.344977	0.572715	0.451099	1	WD repeat-containing protein 20-like	WD repeat-containing protein 20-like;WD40-repeat-containing domain	WD repeat-containing protein 20-like;WD40-repeat-containing domain	Transcript_68280	907634at2759	7962_0:0038ab	26581	9606_0:0037af	both	DKFZp686P0251;WDR20;DMWD	907634at2759
TRINITY_DN10079_c0_g1	2.383	1.267	2.055	1.411	3.224	1.127	1.414	1.307	1.45	2.147	old	young	-0.513107	0.925887	0.147443	1	high	low	0.0101755	0.925887	0.995682	1	female	male	0.577807	0.925887	0.104505	1	histidine protein methyltransferase 1 homolog	histidine protein methyltransferase 1 homolog	histidine protein methyltransferase 1 homolog	Transcript_68232	256818at32523	50402_0:0034d3	105460	9606_0:000246	both	C1orf156;METTL18	256818at32523
TRINITY_DN1007_c0_g1	14.18	11.698	14.58	13.498	17.483	13.617	14.618	12.744	11.342	14.498	old	young	-0.120831	3.84474	0.481009	1	high	low	-0.0592812	3.84475	0.744334	1	female	male	0.10289	3.84475	0.567724	1	Palmitoyltransferase	Palmitoyltransferase	Palmitoyltransferase	Transcript_177849	1491968at2759	175836_0:000aed	10165	9606_0:001298	both	B4DSK2_HUMAN;ZDHHC3;ZDHHC2;A0A140VKD9_HUMAN;ZDHHC21;B4DNL2_HUMAN;ZDHHC16;ZDHHC6;ZDHHC20;ZDHHC7;B3KY34_HUMAN;ZDHHC15	1491968at2759
TRINITY_DN100811_c0_g1	8.155	5.498	6.495	3.039	6.959	5.392	10.783	6.001	6.318	7.263	old	young	-0.52563	2.79422	0.0791695	0.914015	high	low	0.016203	2.79422	0.977568	1	female	male	-0.175447	2.79422	0.632273	1	RAS guanyl-releasing protein 2	RAS guanyl-releasing protein 2;RAS guanyl-releasing protein 1	RAS guanyl-releasing protein 2;RAS guanyl-releasing protein 1	Transcript_235451	126458at7742	38654_0:00340e	91011	9606_0:000cd2	both	RASGRP3;B3KV60_HUMAN;RASGRP2;B2RA89_HUMAN;RASGRP1;RASGRP4	126458at7742;177873at33208
TRINITY_DN10082_c0_g1	2.014	0.403	0.994	0.801	0.765	1.396	0.659	0.608	0.783	1.716	old	young	-0.111801	0.181204	0.859695	1	high	low	0.860518	0.181438	0.107977	1	female	male	0.668265	0.181417	0.197152	1	biotin--protein ligase	biotin--protein ligase;Biotin-	biotin--protein ligase;Biotin-;biotin--protein ligase;Biotin-;biotin--protein ligase-like	Transcript_68163	110240at32523	216574_0:0024be	105439	9606_0:004d7a	both	HLCS	110240at32523
TRINITY_DN10084_c0_g1	12.07	13.813	11.193	10.841	12.653	10.907	11.384	12.627	9.698	11.334	old	young	0.07078	3.60389	0.704961	1	high	low	0.0279239	3.60389	0.897598	1	female	male	-0.0648478	3.60389	0.751631	1	ciliary neurotrophic factor	ciliary neurotrophic factor	ciliary neurotrophic factor	Transcript_68269	1466128at2759	198806_0:000f86	105473	9606_0:002dc5	both	CNTF	1466128at2759
TRINITY_DN100859_c0_g1	0	0.43	1.249	0	0.396	1.038	0.899	0	0	0.568	old	young	-0.319342	-0.861863	0.88727	1	high	low	0.762106	-0.861575	0.792803	1	female	male	-1.48713	-0.861601	0.544944	1	uncharacterized protein C11orf95 homolog	uncharacterized protein C11orf95 homolog	uncharacterized protein C11orf95 homolog	Transcript_235512	139762at32523	9031_0:004543	50328	9606_0:002dfc	both	C11orf95;C11orf84	139762at32523;260436at33208
TRINITY_DN10087_c0_g1	5.233	1.84	2.966	5.006	6.491	2	2.242	2.823	3.329	2.744	old	young	-0.468911	1.85844	0.22882	1	high	low	-0.35109	1.85844	0.390126	1	female	male	0.862785	1.85844	0.00948157	0.930006	Ribosomal protein L30e	Ribosomal protein L30e;60S ribosomal protein L30-like;60S ribosomal protein L30	Ribosomal protein L30e;60S ribosomal protein L30-like;60S ribosomal protein L30	Transcript_68178	1503991at2759	482537_0:001e2c	16158	9606_0:00242e	both	RPL30	1503991at2759
TRINITY_DN10088_c0_g1	1.177	0.802	0.574	0.816	1.885	1.176	1.031	1.055	1.199	1.449	old	young	-0.147178	0.295815	0.746764	1	high	low	-0.082663	0.29574	0.856668	1	female	male	0.348773	0.295747	0.386088	1	lactation elevated protein 1	lactation elevated protein 1;AFG1-like ATPase	lactation elevated protein 1;AFG1-like ATPase	Transcript_68365	177930at32523	9209_0:002b29	50375	9606_0:001a05	both	AFG1L	177930at32523
TRINITY_DN1008_c0_g1	0.225	2.76	14.799	4.011	17.776	5.915	27.271	0	5.695	2.546	old	young	-2.07917	3.07911	0.0585526	0.824864	high	low	-1.16349	3.0791	0.298735	1	female	male	-0.833554	3.0791	0.541312	1	frizzled-4	frizzled-4	frizzled-4	Transcript_177687	106057at32523	9031_0:000710	72985	9606_0:002b9f	both	FZD4;FZD5;FZD9;FZD8;FZD10;SMO	106057at32523;237456at33208;509772at2759
TRINITY_DN1008_c0_g2	244.408	254.068	224.911	236.143	238.523	264.898	256.55	293.571	228.442	250.718	old	young	0.119696	8.01565	0.363416	1	high	low	-0.00136627	8.01565	0.986985	1	female	male	-0.1383	8.01565	0.311965	1	p21-activated protein kinase-interacting protein 1	p21-activated protein kinase-interacting protein 1;WD40-repeat-containing domain;WD40 repeat	p21-activated protein kinase-interacting protein 1;WD40-repeat-containing domain;WD40 repeat;tRNA selenocysteine 1-associated protein 1;tRNA selenocysteine 1-associated protein 1-like isoform X1;transmembrane protein 14C;transmembrane protein 14C-like	Transcript_177688	169043at32523	198806_0:000fd7	65506	9606_0:001d4a	both	PAK1IP1	169043at32523
TRINITY_DN1008_c0_g3	5.747	5.76	8.219	5.797	7.784	5.549	5.205	6.119	6.53	7.114	old	young	-0.134267	2.7364	0.542409	1	high	low	0.137169	2.7364	0.561139	1	female	male	0.00341818	2.7364	0.990474	1	rho GTPase-activating protein 35	rho GTPase-activating protein 35;rho GTPase-activating protein 5	rho GTPase-activating protein 35;rho GTPase-activating protein 5	Transcript_177713	110157at2759	198806_0:0011c2	55422	9606_0:0037e6	both	ARHGAP5;ARHGAP35	110157at2759
TRINITY_DN1008_c0_g4	0	0	0.026	2.868	1.987	2.354	0	0.818	0.742	0.279	old	young	1.30855	0.0080453	0.402953	1	high	low	-1.19633	0.00785403	0.413078	1	female	male	0.865474	0.00787143	0.545092	1	rho GTPase-activating protein 35	rho GTPase-activating protein 35;rho GTPase-activating protein 5	rho GTPase-activating protein 35;rho GTPase-activating protein 5	Transcript_177715	110157at2759	38654_0:001575	55422	9606_0:0037e6	both	ARHGAP5;ARHGAP35	110157at2759
TRINITY_DN1008_c0_g5	0	0	1.649	0	0	1.376	0	0.861	0	0	old	young	0.448873	-1.06558	0.909408	1	high	low	1.28586	-1.06502	0.859933	1	female	male	-7.13498	-1.06507	0.102382	1	frizzled-4	frizzled-4	frizzled-4	Transcript_177716	106057at32523	9031_0:000710	72985	9606_0:002b9f	both	FZD4;FZD5;FZD9;FZD8;FZD10;SMO	106057at32523;237456at33208;509772at2759
TRINITY_DN1008_c1_g1	31.618	30.067	40.758	26.814	38.111	23.794	29.402	28.133	30.11	25.595	old	young	-0.328773	4.98033	0.0312345	0.609752	high	low	0.0663277	4.98033	0.733601	1	female	male	-0.0775982	4.98033	0.688307	1	proteasome assembly chaperone 1	proteasome assembly chaperone 1	proteasome assembly chaperone 1	Transcript_177717	1232038at2759	37040_0:0035c6	41462	9606_0:004d6e	both	PSMG1	1232038at2759
TRINITY_DN1008_c2_g1	4.275	3.988	7.802	5.251	8.506	3.852	3.299	5.116	18.041	12.015	old	young	-0.483546	2.91174	0.321214	1	high	low	0.691495	2.91175	0.169567	1	female	male	-0.00428778	2.91175	1	1	serine/arginine-rich splicing factor 3	serine/arginine-rich splicing factor 3;serine/arginine-rich splicing factor 7	serine/arginine-rich splicing factor 3;serine/arginine-rich splicing factor 7;NA	Transcript_177730	1533297at2759	240206_0:00387d	72998	9606_0:0000e7	both	SRSF10;SRSF7;SFRS3;SRSF3;SRSF12	1533297at2759
TRINITY_DN1008_c3_g1	2.623	3.794	2.912	3.67	5.697	3.863	2.711	4.349	3.945	2.989	old	young	0.087259	1.93627	0.757353	1	high	low	-0.193222	1.93623	0.515045	1	female	male	-0.0379826	1.93623	0.916093	1	methionine--tRNA ligase, mitochondrial	methionine--tRNA ligase, mitochondrial;Methionyl-tRNA synthetase	methionine--tRNA ligase, mitochondrial;Methionyl-tRNA synthetase	Transcript_177732	121830at7742	54380_0:000359	53908	9606_0:000d41	both	MARS2	121830at7742
TRINITY_DN10090_c2_g1	0.959	1.014	0.44	0.599	1.032	0.439	0.507	0.743	0.592	0.707	old	young	0.0148692	-0.321865	1	1	high	low	0.0642452	-0.321953	0.935534	1	female	male	0.299474	-0.321945	0.572355	1	EF-hand domain	EF-hand domain;calcineurin B homologous protein 1	EF-hand domain;calcineurin B homologous protein 1	Transcript_68463	1271942at2759	1841481_0:0017d6	5358	9606_0:000916	both	PPP3R1;CIB4;KCNIP3;GUCA1C;KCNIP1;DKFZp686E1183;GUCA1B;GUCA1A;PPP3R2;B3KSZ5_HUMAN;TESC;CHP;CHP1;A0A140VK09_HUMAN;CIB1;CIB2;CHP2;RCVRN;CIB3	1271942at2759
TRINITY_DN10091_c0_g1	1.925	1.674	0.577	2.411	0.905	10.257	3.489	1.626	3.417	6.688	old	young	1.08285	1.82213	0.109778	0.953015	high	low	0.958542	1.82217	0.204826	1	female	male	-0.297586	1.82217	0.725687	1	Tubulin-specific chaperone A	Tubulin-specific chaperone A;tubulin-specific chaperone A	Tubulin-specific chaperone A;tubulin-specific chaperone A	Transcript_68420	1471374at2759	35019_0:000e5d	40258	9606_0:0016c6	both	TBCA	1471374at2759
TRINITY_DN10093_c0_g1	0.39	0.894	0.719	1.032	1.144	1.095	0.619	0.978	1.09	1.807	old	young	0.553964	0.112628	0.205007	1	high	low	0.159352	0.112574	0.763041	1	female	male	0.195928	0.112579	0.698855	1	nuclear ubiquitous casein and cyclin-dependent kinase substrate 1	nuclear ubiquitous casein and cyclin-dependent kinase substrate 1	nuclear ubiquitous casein and cyclin-dependent kinase substrate 1	Transcript_68156	1605786at2759	56313_0:000488	36693	9606_0:0003c2	both	NUCKS1	1605786at2759
TRINITY_DN10096_c0_g1	6.516	6.141	7.198	7.055	7.718	6.649	5.913	4.883	6.107	8.895	old	young	0.0156316	2.81085	0.949223	1	high	low	0.18564	2.81086	0.445491	1	female	male	0.215143	2.81086	0.3566	1	protein disulfide-isomerase TMX3	protein disulfide-isomerase TMX3	protein disulfide-isomerase TMX3	Transcript_68249	163916at32523	188379_0:0023a2	105467	9606_0:00444b	both	TMX3	163916at32523
TRINITY_DN10096_c1_g1	0.842	0.343	0.929	1.832	1.422	0.817	0.89	1.956	1.395	1.328	old	young	0.17393	0.354784	0.728289	1	high	low	-0.630508	0.354742	0.173577	1	female	male	0.298002	0.354746	0.544243	1	major facilitator superfamily domain-containing protein 2B	major facilitator superfamily domain-containing protein 2B	major facilitator superfamily domain-containing protein 2B;serine/threonine-protein kinase PRP4 homolog;Pre-mRNA processing factor 4B;Protein kinase domain	Transcript_68253	133149at32523	13146_0:0019d1	28737	9606_0:000292	both	MFSD2A;Q71RE4_HUMAN;MFSD2B	133149at32523
TRINITY_DN10097_c0_g1	1.375	1.567	2.567	1.333	0.724	1.217	0.963	1.133	1.146	0	old	young	-0.342138	0.420384	0.655916	1	high	low	0.394495	0.420528	0.654562	1	female	male	-0.787953	0.420515	0.321448	1	NA	NA	NA;LIM domain kinase 2;kinase-like protein;LIM domain kinase 1-like;elastin-like isoform X1	Transcript_68226	119463at33208	75366_0:0022f3	59563	9606_0:000539	both	TESK2;LIMK1;Q8NFJ4_HUMAN;TESK1;LIMK2	119463at33208
TRINITY_DN10098_c0_g1	2.295	1.975	1.611	2.253	3.119	2.053	1.599	1.918	1.811	2.704	old	young	0.0763609	1.1857	0.796666	1	high	low	-0.0059855	1.18568	0.981043	1	female	male	0.415653	1.18569	0.147599	1	Transcription factor 12	Transcription factor 12	Transcription factor 12	Transcript_68375	178523at7742	8355_0:0009c1	24818	9606_0:003add	both	B4DH96_HUMAN;TCF12;TCF4;TCF3	178523at7742
TRINITY_DN10099_c0_g1	0.843	0.639	1.859	1.211	1.471	0	0.334	1.642	2.074	0.845	old	young	-0.61541	0.259927	0.449793	1	high	low	-0.0371601	0.259928	0.951732	1	female	male	-0.0714294	0.259928	0.968886	1	Olfactory receptor	Olfactory receptor;olfactory receptor 4S2-like	Olfactory receptor;olfactory receptor 4S2-like	Transcript_68474	1082090at2759	188344_0:001e30	15581	9606_0:002c0a	both	OR4X1;OR4S1;OR4X2;OR4S2;OR4B1	1082090at2759
TRINITY_DN10099_c0_g2	0.187	1.176	0.841	0.617	2.726	0.533	0.262	0.484	1.116	0.612	old	young	-0.483946	-0.106033	0.506892	1	high	low	-0.299398	-0.106444	0.682137	1	female	male	0.346135	-0.106407	0.628176	1	nitrogen permease regulator 3-like protein isoform X1	nitrogen permease regulator 3-like protein isoform X1;nitrogen permease regulator 3-like protein	nitrogen permease regulator 3-like protein isoform X1;nitrogen permease regulator 3-like protein	Transcript_68476	124004at32523	198806_0:000890	50629	9606_0:003c45	both	C16orf35;NPRL3	124004at32523
TRINITY_DN1009_c0_g1	15.741	16.791	24.95	16.891	24.2	16.375	17.247	20.858	15.966	17.524	old	young	-0.136474	4.27121	0.44319	1	high	low	-0.0667659	4.27121	0.724182	1	female	male	-0.0947506	4.27121	0.620093	1	Ubiquitin specific peptidase like 1	Ubiquitin specific peptidase like 1;SUMO-specific isopeptidase USPL1	Ubiquitin specific peptidase like 1;SUMO-specific isopeptidase USPL1	Transcript_177867	112453at33208	198806_0:003f67	57733	9606_0:003567	both	A8K1B1_HUMAN;USPL1	112453at33208
TRINITY_DN1009_c0_g2	3.015	1.516	1.871	0.724	1.925	0.894	0.455	0.567	1.638	0.452	old	young	-1.07131	0.515631	0.0481438	0.748667	high	low	0.903173	0.515755	0.136102	1	female	male	0.330332	0.515744	0.598048	1	Ubiquitin specific peptidase like 1	Ubiquitin specific peptidase like 1;SUMO-specific isopeptidase USPL1	Ubiquitin specific peptidase like 1;SUMO-specific isopeptidase USPL1	Transcript_177884	112453at33208	97097_0:0014bc	57733	9606_0:003567	both	A8K1B1_HUMAN;USPL1	112453at33208
TRINITY_DN1009_c0_g4	4.723	5.242	4.68	2.033	3.897	2.508	1.559	2.675	3.561	3.056	old	young	-0.224652	1.84736	0.561787	1	high	low	0.743546	1.84738	0.0381684	1	female	male	-0.0571831	1.84738	0.915191	1	Ubiquitin specific peptidase like 1	Ubiquitin specific peptidase like 1;SUMO-specific isopeptidase USPL1	Ubiquitin specific peptidase like 1;SUMO-specific isopeptidase USPL1	Transcript_177887	112453at33208	13146_0:002528	57733	9606_0:003567	both	A8K1B1_HUMAN;USPL1	112453at33208
TRINITY_DN1009_c1_g1	4.408	4.513	1.345	1.908	4.953	7.035	1.745	4.385	3.755	6.095	old	young	0.582625	2.07435	0.19251	1	high	low	0.588972	2.07434	0.22086	1	female	male	0.104654	2.07434	0.818904	1	katanin p60 ATPase-containing subunit A1	katanin p60 ATPase-containing subunit A1;Katanin p60 ATPase-containing subunit A1	katanin p60 ATPase-containing subunit A1;Katanin p60 ATPase-containing subunit A1	Transcript_177890	119799at32523	1415176_0:000287	73126	9606_0:0019e5	both	KATNA1;KATNAL1;AKT3;CCND2;KATNAL2;PIK3R2	119799at32523;211872at33208
TRINITY_DN1009_c2_g1	29.376	27.974	29.215	27.602	35.095	26.457	31.431	27.178	28.128	29.359	old	young	-0.139481	4.9211	0.292764	1	high	low	-0.0212547	4.9211	0.881159	1	female	male	0.00983258	4.9211	0.94384	1	selenoprotein S	selenoprotein S	selenoprotein S;U2 small nuclear ribonucleoprotein A'	Transcript_177893	1489479at2759	216574_0:0003c7	73137	9606_0:003a78	both	SELENOS	1489479at2759
TRINITY_DN1009_c4_g1	1.018	1.621	0.702	1.206	2.104	0.815	1.11	1.185	1.362	1.507	old	young	0.0101963	0.463663	0.982065	1	high	low	-0.15222	0.463557	0.702877	1	female	male	0.271753	0.463567	0.481668	1	tuftelin-interacting protein 11	tuftelin-interacting protein 11	tuftelin-interacting protein 11	Transcript_177909	1238995at2759	128390_0:0024a8	45787	9606_0:004b13	both	ZGPAT;TFIP11	1238995at2759
TRINITY_DN100_c0_g1	22.293	40.87	45.57	46.712	41.691	39.791	40.555	38.238	38.302	41.18	old	young	0.141431	5.35868	0.471021	1	high	low	-0.0749521	5.35868	0.709429	1	female	male	-0.180896	5.35868	0.374205	1	lysyl oxidase homolog 2	lysyl oxidase homolog 2;lysyl oxidase homolog 1	lysyl oxidase homolog 2;lysyl oxidase homolog 1;Ectonucleoside triphosphate diphosphohydrolase 4;ectonucleoside triphosphate diphosphohydrolase 6;ectonucleoside triphosphate diphosphohydrolase 4 isoform X1;ectonucleoside triphosphate diphosphohydrolase 7;Ectonucleoside triphosphate diphosphohydrolase 4;ectonucleoside triphosphate diphosphohydrolase 6;ectonucleoside triphosphate diphosphohydrolase…	Transcript_131223	376277at33208	30419_0:0007c1	37521	9606_0:001980	both	LOX;LOXL1	376277at33208
TRINITY_DN100_c1_g1	17.879	20.319	25.502	21.086	20.53	24.349	18.987	24.578	25.818	22.725	old	young	0.054685	4.52909	0.760479	1	high	low	0.165999	4.5291	0.356948	1	female	male	-0.253893	4.5291	0.132603	1	ral GTPase-activating protein subunit alpha-1	ral GTPase-activating protein subunit alpha-1;ral GTPase-activating protein subunit alpha-1 isoform X1;ral GTPase-activating protein subunit alpha-2	ral GTPase-activating protein subunit alpha-1;ral GTPase-activating protein subunit alpha-1 isoform X1;ral GTPase-activating protein subunit alpha-2	Transcript_131243	157372at2759	9172_0:0004ed	44277	9606_0:004c5b	both	RALGAPA2	157372at2759
TRINITY_DN100_c2_g1	19.259	29.275	32.636	31.152	37.626	36.917	33.545	38.522	26.027	30.991	old	young	0.173393	5.03127	0.353589	1	high	low	-0.200717	5.03127	0.291073	1	female	male	-0.231535	5.03127	0.225615	1	la-related protein 1	la-related protein 1;Winged helix-like DNA-binding domain superfamily;la-related protein 1 isoform X1	la-related protein 1;Winged helix-like DNA-binding domain superfamily;la-related protein 1 isoform X1	Transcript_131259	258488at2759	181119_0:0017df	385	9606_0:00141a	both	LARP1B	258488at2759
TRINITY_DN10103_c0_g1	0.833	3.15	0.916	0	4.053	0	0	0.648	0.685	0	old	young	-0.613282	0.145918	0.738461	1	high	low	-0.0740003	0.145381	0.910995	1	female	male	0.238693	0.14543	0.843041	1	probable ATP-dependent RNA helicase DDX41	probable ATP-dependent RNA helicase DDX41;probable ATP-dependent RNA helicase DDX23;P-loop containing nucleoside triphosphate hydrolase protein	probable ATP-dependent RNA helicase DDX41;probable ATP-dependent RNA helicase DDX23;P-loop containing nucleoside triphosphate hydrolase protein	Transcript_201974	107952at32523	198806_0:001cd0	59560	9606_0:0016fb	Homo sapiens	DDX41;B3KY11_HUMAN;DDX23	107952at32523;183201at33208
TRINITY_DN1010_c0_g1	569.874	469.112	670.417	563.837	521.692	452.715	502.456	498.054	496.072	510.306	old	young	-0.147798	9.0915	0.310261	1	high	low	0.0832488	9.0915	0.602275	1	female	male	0.00313819	9.0915	0.978367	1	40S ribosomal protein S11	40S ribosomal protein S11	40S ribosomal protein S11;Ribosomal protein S11;40S ribosomal protein S11;Reverse transcriptase;uncharacterized protein LOC111927214;RNA-directed DNA polymerase from mobile element jockey-like;uncharacterized protein LOC107438625;LOW QUALITY PROTEIN: RNA-directed DNA polymerase from mobile element jockey-like	Transcript_178535	1325168at2759	103695_0:001a21	73451	9606_0:0047b4	both	RPS11	1325168at2759
TRINITY_DN1010_c0_g2	4.367	7.783	6.189	5.062	4.337	3.425	4.206	4.368	8.955	2.181	old	young	-0.289496	2.43336	0.471422	1	high	low	0.36349	2.43337	0.394784	1	female	male	-0.623229	2.43337	0.116303	1	RNA polymerase, Rpb5, N-terminal	RNA polymerase, Rpb5, N-terminal;RNA polymerase II subunit E	RNA polymerase, Rpb5, N-terminal;RNA polymerase II subunit E	Transcript_178545	1255823at2759	9568_0:003868	73460	9606_0:00490c	both	POLR2E	1255823at2759
TRINITY_DN1010_c1_g1	8.591	9.843	11.237	14.954	14.128	9.785	11.547	9.289	10.966	15.811	old	young	0.0871951	3.59452	0.701589	1	high	low	-0.111344	3.59452	0.633497	1	female	male	0.269225	3.59452	0.231358	1	beta-lactamase-like protein 2	beta-lactamase-like protein 2;Metallo-beta-lactamase	beta-lactamase-like protein 2;Metallo-beta-lactamase;Lactamase beta 2;beta-lactamase-like protein 2;Metallo-beta-lactamase	Transcript_178546	231266at32523	54374_0:00337a	30949	9606_0:00237a	both	LACTB2	231266at32523
TRINITY_DN10110_c1_g1	3.56	3.681	3.185	1.555	3.249	4.783	3.066	2.763	3.537	2.223	old	young	-0.138982	1.74969	0.693988	1	high	low	0.470624	1.7497	0.182591	1	female	male	-0.497605	1.7497	0.157855	1	Hypothetical protein CBG19993	Hypothetical protein CBG19993;uncharacterized protein LOC109950909;uncharacterized protein LOC104840059;uncharacterized protein LOC101240420;uncharacterized protein LOC108493261	Hypothetical protein CBG19993;uncharacterized protein LOC109950909;uncharacterized protein LOC104840059;uncharacterized protein LOC101240420;uncharacterized protein LOC108493261;LOW QUALITY PROTEIN: RNA-directed DNA polymerase from mobile element jockey-like;Reverse transcriptase;GTPase IMAP family member 6;GTPase IMAP family member 1;RNA-directed DNA polymerase from mobile element jockey-like;GT…	Transcript_201914	271852at32523	85066_0:003a4d	4168	9606_0:001e97	both	GIMAP5;IAN4L1;GIMAP2;HIMAP2;GIMAP6;GIMAP1-GIMAP5	271852at32523
TRINITY_DN10113_c0_g1	3.988	1.786	1.21	3.287	2.643	1.171	0.29	1.706	1.653	2.005	old	young	0.0406718	1.07323	0.953465	1	high	low	0.0949299	1.07328	0.904624	1	female	male	1.13656	1.07328	0.016595	1	Guanylate-binding protein	Guanylate-binding protein;atlastin-2 isoform X1;atlastin-2;atlastin-1	Guanylate-binding protein;atlastin-2 isoform X1;atlastin-2;atlastin-1	Transcript_201980	1027269at2759	321398_0:002352	5572	9606_0:000018	both	GBP3;GBP4;GBP2;GBP5;GBP6;GBP1;GBP7;ATL2;B7Z2H0_HUMAN;ATL3;ATL1;Q53F53_HUMAN	1027269at2759
TRINITY_DN10116_c0_g1	2.425	1.79	2.052	3.761	3.225	2.072	2.317	2.865	2.422	3.808	old	young	0.199812	1.50394	0.521001	1	high	low	-0.260321	1.50394	0.423188	1	female	male	0.471847	1.50394	0.116559	1	trinucleotide repeat-containing gene 6B protein	trinucleotide repeat-containing gene 6B protein;trinucleotide repeat-containing gene 6A protein;trinucleotide repeat-containing gene 6B protein isoform X1	trinucleotide repeat-containing gene 6B protein;trinucleotide repeat-containing gene 6A protein;trinucleotide repeat-containing gene 6B protein isoform X1	Transcript_201841	27048at7742	9135_0:000fcb	11438	9606_0:003bb4	both	TNRC6A;TNRC6C	27048at7742
TRINITY_DN10117_c0_g1	0.934	0.457	0.941	0.829	2.059	1.148	0.846	1.854	1.538	0.719	old	young	-0.319996	0.306657	0.498828	1	high	low	-0.44086	0.306523	0.348419	1	female	male	-0.0887924	0.306535	0.880287	1	ubiquitin carboxyl-terminal hydrolase 38	ubiquitin carboxyl-terminal hydrolase 38	ubiquitin carboxyl-terminal hydrolase 38	Transcript_201964	102781at7742	52644_0:001535	62817	9606_0:0014bc	both	USP38;USP35	102781at7742
TRINITY_DN101187_c0_g1	0	0.69	1.004	0	0	0	0	1.419	1.504	0	old	young	-0.324951	-0.833358	0.915029	1	high	low	0.708145	-0.833469	0.910114	1	female	male	-7.39587	-0.833459	0.0175028	1	T-cell receptor-associated transmembrane adapter 1	T-cell receptor-associated transmembrane adapter 1	T-cell receptor-associated transmembrane adapter 1	Transcript_265984	1572760at2759	9135_0:0028c0	95778	9606_0:001041	both	TRAT1	1572760at2759
TRINITY_DN10121_c0_g1	5.536	5.507	8.864	7.199	7.197	3.788	3.675	2.921	5.285	4.42	old	young	-0.333041	2.51088	0.32118	1	high	low	0.168696	2.5109	0.658637	1	female	male	0.198458	2.5109	0.572811	1	RNA-binding protein 45	RNA-binding protein 45	RNA-binding protein 45	Transcript_201725	163401at32523	198806_0:0028aa	82430	9606_0:000a4b	both	RBM45	163401at32523
TRINITY_DN10123_c0_g1	0.905	1.425	0.688	1.003	1.468	0.707	0.775	1.422	0.81	0.774	old	young	0.225624	0.140351	0.583672	1	high	low	-0.318154	0.140211	0.442127	1	female	male	-0.00386343	0.140224	1	1	Ubiquitin protein ligase E3 component n-recognin 2	Ubiquitin protein ligase E3 component n-recognin 2;E3 ubiquitin-protein ligase UBR1	Ubiquitin protein ligase E3 component n-recognin 2;E3 ubiquitin-protein ligase UBR1	Transcript_201717	13221at7742	43179_0:00080f	33710	9606_0:001d82	both	B3KXG6_HUMAN;UBR2;UBR1;UBR3	13221at7742;34639at33208
TRINITY_DN10126_c0_g1	0.328	0.998	0.362	1.165	0.141	0.562	0.487	1.027	1.346	0	old	young	0.444719	-0.408925	0.676088	1	high	low	-0.178037	-0.408951	0.839486	1	female	male	-0.985465	-0.408948	0.37189	1	Splicing factor 1	Splicing factor 1;splicing factor 1;K Homology domain, type 1	Splicing factor 1;splicing factor 1;K Homology domain, type 1	Transcript_201981	197204at32523	176946_0:0029cd	18997	9606_0:002eca	Homo sapiens	SF1	197204at32523
TRINITY_DN10127_c0_g1	1.449	1.611	0.929	1.101	1.464	1.13	1.035	1.788	1.225	1.331	old	young	0.188597	0.508877	0.601225	1	high	low	0.0059285	0.508836	1	1	female	male	-0.0282239	0.50884	0.976709	1	ras-related protein Rab-38	ras-related protein Rab-38;ras-related protein Rab-7L1	ras-related protein Rab-38;ras-related protein Rab-7L1	Transcript_201744	1240760at2759	52644_0:0004a6	47869	9606_0:000186	both	B2R7I9_HUMAN;RAB29;RAB7L1;RAB32;RAB38	1240760at2759
TRINITY_DN10129_c2_g1	0.917	0.696	0	1.319	0	0.42	0	1.43	2.258	0.919	old	young	0.534223	-0.124696	0.712338	1	high	low	0.396413	-0.124622	0.847076	1	female	male	-0.0438891	-0.124629	1	1	integrin alpha-6	integrin alpha-6;integrin alpha-8;integrin alpha-6 isoform X1	integrin alpha-6;integrin alpha-8;integrin alpha-6 isoform X1	Transcript_201962	325432at33208	97097_0:003504	2261	9606_0:000b0f	both	ITGAV;B4DN28_HUMAN;ITGA8;B2R627_HUMAN;ITGA5;ITGA2B;A0A140VJM0_HUMAN;ITGA3;GPLD1;HRAS;SPG11;ITGAE	325432at33208;743479at2759
TRINITY_DN1012_c0_g1	76.178	43.537	76.605	56.869	71.468	56.158	56.772	49.818	62.777	57.802	old	young	-0.377298	5.97869	0.0123199	0.427925	high	low	0.158562	5.97869	0.412061	1	female	male	0.11032	5.97869	0.562084	1	transmembrane protein 208	transmembrane protein 208	transmembrane protein 208	Transcript_179208	1407446at2759	59894_0:0022b5	73708	9606_0:003dac	both	TMEM208	1407446at2759
TRINITY_DN1012_c1_g1	0.902	0.678	0.597	0.683	1.242	1.155	0.286	0.14	1.335	0.715	old	young	-0.34072	-0.198141	0.61545	1	high	low	0.742476	-0.19811	0.269778	1	female	male	0.245738	-0.198113	0.715591	1	4-hydroxybenzoate polyprenyltransferase, mitochondrial	4-hydroxybenzoate polyprenyltransferase, mitochondrial	4-hydroxybenzoate polyprenyltransferase, mitochondrial	Transcript_179222	1343847at2759	50402_0:002e7f	70139	9606_0:00134f	both	COQ2	1343847at2759
TRINITY_DN101305_c0_g1	1.394	1.409	2.049	2.226	2.27	0.851	3.316	0.724	0.762	0	old	young	-0.875292	0.71209	0.273559	1	high	low	-0.949062	0.712092	0.219318	1	female	male	-0.146571	0.712092	0.904655	1	complement decay-accelerating factor	complement decay-accelerating factor;sushi, von Willebrand factor type A, EGF and pentraxin domain-containing protein 1	complement decay-accelerating factor;sushi, von Willebrand factor type A, EGF and pentraxin domain-containing protein 1	Transcript_240818	46968at2759	9233_0:000c18	24345	9606_0:000634	both	CR1L;CR2;CR1;PTGES2;B3KQM1_HUMAN;Q5JB40_HUMAN;SVEP1	46968at2759
TRINITY_DN10130_c0_g1	0.221	0.527	0.899	0.849	1.519	1.302	1.959	4.811	0.93	2.932	old	young	0.866934	0.775683	0.195913	1	high	low	-0.948552	0.775525	0.149244	1	female	male	-0.422527	0.77554	0.596325	1	tudor and KH domain-containing protein	tudor and KH domain-containing protein	tudor and KH domain-containing protein	Transcript_201942	129987at7742	9157_0:0032d4	46152	9606_0:00042e	both	TDRKH	129987at7742
TRINITY_DN10132_c0_g1	1.033	1.271	0.716	0.874	0.91	0.858	0.895	1.302	0.654	0.846	old	young	0.309475	0.0746626	0.439888	1	high	low	-0.0669541	0.0746273	0.876702	1	female	male	-0.139508	0.0746306	0.788112	1	Alpha-1,4 glucan phosphorylase	Alpha-1,4 glucan phosphorylase;glycogen phosphorylase, brain form	Alpha-1,4 glucan phosphorylase;glycogen phosphorylase, brain form	Transcript_201925	108256at33208	52644_0:0030a1	24691	9606_0:002d30	both	PYGM;PYGL;PYGB	108256at33208
TRINITY_DN10134_c0_g1	2.605	0.988	0	1.248	2.728	5.962	2.411	4.059	2.493	2.175	old	young	0.490892	1.39255	0.556494	1	high	low	-0.0501587	1.39251	0.925231	1	female	male	-0.361707	1.39251	0.711133	1	inverted formin-2	inverted formin-2;Formin-like protein;inverted formin-2 isoform X1	inverted formin-2;Formin-like protein;inverted formin-2 isoform X1	Transcript_201738	102171at9347	62698_0:000bd1	52246	9606_0:0037e1	Homo sapiens	INF2;FHDC1;DIAPH1;Q6URC4_HUMAN;DAAM2;B4DPV3_HUMAN;DIAPH3;DAAM1;DIAPH2	102171at9347;1204639at2759
TRINITY_DN10135_c0_g1	3.281	1.199	1.447	0.832	1.968	0.801	1.339	0.97	1.258	0.653	old	young	-1.03897	0.582335	0.0133947	0.452185	high	low	0.269631	0.582426	0.638045	1	female	male	0.448333	0.582418	0.371635	1	alpha-ketoacid dehydrogenase kinase	alpha-ketoacid dehydrogenase kinase;Pyruvate dehydrogenase kinase 3;pyruvate dehydrogenase kinase, isozyme 3;pyruvate dehydrogenase kinase, isozyme 4	alpha-ketoacid dehydrogenase kinase;Pyruvate dehydrogenase kinase 3;pyruvate dehydrogenase kinase, isozyme 3;pyruvate dehydrogenase kinase, isozyme 4;alpha-ketoacid dehydrogenase kinase;pyruvate dehydrogenase (acetyl-transferring) kinase isozyme 1, mitochondrial;pyruvate dehydrogenase kinase, isozyme 4;Pyruvate dehydrogenase kinase 1	Transcript_201783	1242599at2759	13146_0:002b6c	11957	9606_0:000a5c	both	PDK1;PDK4;BCKDK;PDK2;PDK3	1242599at2759
TRINITY_DN10136_c0_g2	0.507	0.214	1.124	0.268	1.812	0.852	1.641	0.521	0.354	0.839	old	young	-1.0033	-0.145749	0.12771	0.993777	high	low	-0.632937	-0.145876	0.349512	1	female	male	-0.00255637	-0.145864	1	1	WASH complex subunit CCDC53	WASH complex subunit CCDC53;WASH complex subunit 3	WASH complex subunit CCDC53;WASH complex subunit 3	Transcript_201722	1425330at2759	128390_0:001c58	61181	9606_0:0033a3	both	WASHC3	1425330at2759
TRINITY_DN10138_c0_g1	2.541	1.13	2.027	1.615	0.989	0.293	1.01	0.558	0.75	0.687	old	young	-0.773084	0.365418	0.17956	1	high	low	0.29554	0.365656	0.671282	1	female	male	0.56273	0.365634	0.351436	1	probable tRNA (uracil-O(2)-)-methyltransferase	probable tRNA (uracil-O(2)-)-methyltransferase	probable tRNA (uracil-O(2)-)-methyltransferase	Transcript_201991	1146281at2759	50402_0:002dca	82523	9606_0:00157f	both	TRMT44	1146281at2759
TRINITY_DN1013_c0_g1	48.031	51.16	52.002	52.321	64.525	57.51	54.273	62.888	49.4	54.582	old	young	0.0610484	5.8223	0.624899	1	high	low	-0.092334	5.8223	0.469055	1	female	male	-0.0748266	5.8223	0.567939	1	signal-induced proliferation-associated 1-like protein 3	signal-induced proliferation-associated 1-like protein 3;signal-induced proliferation-associated 1-like protein 2	signal-induced proliferation-associated 1-like protein 3;signal-induced proliferation-associated 1-like protein 2;protein FAM193B;probable ATP-dependent RNA helicase DDX41;probable ATP-dependent RNA helicase DDX23;P-loop containing nucleoside triphosphate hydrolase protein	Transcript_177348	14676at32523	52644_0:001593	6674	9606_0:000596	both	SIPA1L2;SIPA1L1;SIPA1L3;SIPA1	14676at32523;19977at33208
TRINITY_DN1013_c0_g2	198.954	160.33	190.132	159.336	147.923	156.846	168.159	150.854	185.719	206.6	old	young	-0.105786	7.48854	0.527538	1	high	low	0.285374	7.48854	0.0673478	1	female	male	0.0112973	7.48854	0.942171	1	WD40-repeat-containing domain	WD40-repeat-containing domain;DDB1- and CUL4-associated factor 11	WD40-repeat-containing domain;DDB1- and CUL4-associated factor 11	Transcript_177366	1219799at2759	181119_0:003ae9	72860	9606_0:0036c5	Homo sapiens	B3KSW2_HUMAN;DCAF11;Q59GN6_HUMAN	1219799at2759
TRINITY_DN1013_c1_g1	5.217	6.553	15.061	6.844	1.637	6.436	5.648	7.051	6.162	2.625	old	young	-0.206817	2.7477	0.686311	1	high	low	0.435426	2.74774	0.425569	1	female	male	-0.965076	2.74774	0.0459857	1	ALS2 C-terminal-like protein	ALS2 C-terminal-like protein;alsin;alsin isoform X1	ALS2 C-terminal-like protein;alsin;alsin isoform X1;Catsper channel auxiliary subunit zeta;testis-expressed sequence 40 protein;splicing factor 3A subunit 1;Calcium homeostasis endoplasmic reticulum protein;calcium homeostasis endoplasmic reticulum protein isoform X1;TIR domain-containing adapter molecule 1	Transcript_177370	25604at33208	8078_0:004ee1	20732	9606_0:000a09	both	A8K4R4_HUMAN;ALS2;ALS2CL	25604at33208
TRINITY_DN1013_c2_g1	6.201	3.21	3.441	1.481	5.141	1.987	2.978	3.621	3.592	2.103	old	young	-0.76413	1.83293	0.0288749	0.599644	high	low	0.159449	1.83294	0.729871	1	female	male	0.169102	1.83294	0.683791	1	transmembrane protein 170B	transmembrane protein 170B	transmembrane protein 170B	Transcript_177379	1545489at2759	13616_0:00247d	1827	9606_0:0019ea	both	TMEM170B;TMEM170A	1545489at2759
TRINITY_DN1013_c2_g2	2.415	1.143	1.855	1.18	2.696	2.132	1.762	2.392	1.292	1.855	old	young	-0.183961	0.999744	0.602419	1	high	low	-0.0853661	0.999735	0.824106	1	female	male	0.124413	0.999736	0.748133	1	proline-rich protein 12	proline-rich protein 12	proline-rich protein 12	Transcript_177380	102428at32523	9595_0:004635	4485	9606_0:004892	Homo sapiens	PRR12	102428at32523
TRINITY_DN10145_c0_g1	2.636	2.257	3.383	2.139	3.085	2.516	2.198	2.42	2.26	2.513	old	young	-0.185234	1.43299	0.495864	1	high	low	0.157951	1.433	0.588591	1	female	male	-0.0324732	1.433	0.92381	1	A-kinase anchor protein 1, mitochondrial	A-kinase anchor protein 1, mitochondrial;A-kinase anchoring protein 1	A-kinase anchor protein 1, mitochondrial;A-kinase anchoring protein 1	Transcript_201682	108656at33208	50402_0:0011ca	82416	9606_0:004294	both	A0A140VK05_HUMAN;AKAP1	108656at33208
TRINITY_DN10148_c0_g1	2.702	0	2.209	0	3.144	0	0	0	3.057	0.451	old	young	-4.54158	0.327023	0.0133616	0.451863	high	low	1.10481	0.327124	0.700527	1	female	male	0.712351	0.327115	0.682441	1	maltase-glucoamylase, intestinal-like	maltase-glucoamylase, intestinal-like;sucrase-isomaltase, intestinal;lysosomal alpha-glucosidase;glycoside hydrolase family 31 protein	maltase-glucoamylase, intestinal-like;sucrase-isomaltase, intestinal;lysosomal alpha-glucosidase;glycoside hydrolase family 31 protein	Transcript_201874	11246at7742	57421_0:002f7e	20156	9606_0:002005	both	MGAM2;GAA	11246at7742;115318at33208
TRINITY_DN10149_c0_g1	2.22	2.065	1.793	1.665	1.976	2.414	2.399	3.075	2.023	2.191	old	young	0.132285	1.22757	0.690595	1	high	low	-0.034817	1.22757	0.914366	1	female	male	-0.265752	1.22757	0.422787	1	reticulocalbin-2 isoform X1	reticulocalbin-2 isoform X1;reticulocalbin-2;reticulocalbin-1;EF-hand domain	reticulocalbin-2 isoform X1;reticulocalbin-2;reticulocalbin-1;EF-hand domain;reticulocalbin-2 isoform 1 precursor;reticulocalbin-2;reticulocalbin-1;EF-hand domain	Transcript_201948	212765at32523	216574_0:000517	82504	9606_0:003a81	both	RCN2;CALU;HEL-S-84;RCN1;RCN3	212765at32523;372250at33208
TRINITY_DN1014_c0_g1	34.966	34.563	42.138	48.486	42.8	39.494	43.217	48.606	43.232	44.451	old	young	0.0601943	5.45299	0.695473	1	high	low	-0.137979	5.45299	0.366659	1	female	male	-0.0477585	5.45299	0.773168	1	protein PAT1 homolog 1	protein PAT1 homolog 1	protein PAT1 homolog 1	Transcript_178808	404416at33208	202946_0:0004dd	52592	9606_0:003910	both	PATL2	404416at33208
TRINITY_DN101518_c0_g1	1.089	0.492	0	0.621	0.755	0.401	0	0.169	1.074	0.217	old	young	-0.587786	-0.802335	0.679359	1	high	low	0.646202	-0.802239	0.700659	1	female	male	0.834051	-0.802248	0.509798	1	chromodomain-helicase-DNA-binding protein 1	chromodomain-helicase-DNA-binding protein 1;chromodomain-helicase-DNA-binding protein 2	chromodomain-helicase-DNA-binding protein 1;chromodomain-helicase-DNA-binding protein 2	Transcript_252089	15373at32523	202946_0:000ad3	7485	9606_0:00184d	both	B3KT33_HUMAN;CHD1;CHD2	15373at32523
TRINITY_DN10151_c0_g2	1.499	0.188	2.203	1.188	1.038	0.914	0.793	0.777	1.026	0.497	old	young	-0.867843	0.176078	0.110973	0.954568	high	low	0.231403	0.176315	0.749435	1	female	male	0.0623122	0.176293	0.911833	1	alpha-1,3-mannosyl-glycoprotein 4-beta-N-acetylglucosaminyltransferase B	alpha-1,3-mannosyl-glycoprotein 4-beta-N-acetylglucosaminyltransferase B	alpha-1,3-mannosyl-glycoprotein 4-beta-N-acetylglucosaminyltransferase B	Transcript_201750	101925at32523	8932_0:0011a7	33515	9606_0:0018ff	both	MGAT4B;MGAT4D;MGAT4C	101925at32523;268757at33208;593094at2759
TRINITY_DN10152_c0_g1	29.07	37.207	38.527	29.196	38.713	52.672	39.527	34.802	36.936	48.786	old	young	0.150513	5.3237	0.447608	1	high	low	0.254036	5.3237	0.202523	1	female	male	-0.219748	5.3237	0.278157	1	transcription factor RelB	transcription factor RelB;proto-oncogene c-Rel	transcription factor RelB;proto-oncogene c-Rel	Transcript_201926	133605at32523	52644_0:0015b8	23381	9606_0:0049fc	Homo sapiens	RELB;REL;NFKB1;NFKB2;RELA	133605at32523;391433at33208
TRINITY_DN10153_c0_g1	0.903	0.534	5.957	0	3.449	1.65	0.714	2.107	1.323	1.796	old	young	-1.00219	0.952361	0.260305	1	high	low	0.500471	0.952396	0.637226	1	female	male	-0.544295	0.952393	0.598305	1	serrate RNA effector molecule homolog isoform X1	serrate RNA effector molecule homolog isoform X1;Serrate, RNA effector molecule	serrate RNA effector molecule homolog isoform X1;Serrate, RNA effector molecule	Transcript_201958	143861at7742	9938_0:002638	82509	9606_0:00217d	both	SRRT	143861at7742
TRINITY_DN10155_c0_g1	0.482	1.817	3.189	0.687	2.002	1.985	1.53	1.124	1.583	0.719	old	young	-0.438865	0.715555	0.407408	1	high	low	0.364994	0.715558	0.533029	1	female	male	-1.04516	0.715558	0.0330434	1	dynamin-1-like protein	dynamin-1-like protein;dynamin-3 isoform X1;Dynamin, GTPase domain;dynamin-3	dynamin-1-like protein;dynamin-3 isoform X1;Dynamin, GTPase domain;dynamin-3	Transcript_202003	141880at33208	291302_0:002196	56925	9606_0:000195	both	DNM3;B4DK06_HUMAN;B7ZAC0_HUMAN;DNM1;TLR9;B4DYR6_HUMAN;DNM2	141880at33208
TRINITY_DN10157_c0_g1	1.799	0	5.165	0	5.523	0	0	0	2.46	0	old	young	-9.27245	0.644344	1.37625e-07	4.2676e-05	high	low	0.441317	0.644338	0.965601	1	female	male	0.351278	0.644338	0.814352	1	zinc finger RNA-binding protein	zinc finger RNA-binding protein;interleukin enhancer-binding factor 3	zinc finger RNA-binding protein;interleukin enhancer-binding factor 3	Transcript_201719	108643at7742	118200_0:002172	37578	9606_0:00164c	both	ZFR;ZFR2;STRBP;ILF3	108643at7742;276114at33208
TRINITY_DN10158_c0_g1	2.467	3.744	5.418	4.062	2.966	1.939	4.193	1.644	5.193	3.144	old	young	-0.475991	1.89222	0.224557	1	high	low	0.229736	1.89226	0.608721	1	female	male	-0.306209	1.89225	0.488013	1	interleukin enhancer-binding factor 2	interleukin enhancer-binding factor 2	interleukin enhancer-binding factor 2	Transcript_201957	1145212at2759	52644_0:00125e	18473	9606_0:000175	both	F4ZW62_HUMAN;ILF2;Q53FG3_HUMAN	1145212at2759
TRINITY_DN1015_c0_g1	43.669	42.864	52.136	58.076	52.874	48.89	40.037	53.371	55.725	66.626	old	young	0.14341	5.73525	0.372454	1	high	low	0.0856827	5.73525	0.624644	1	female	male	0.104929	5.73525	0.530516	1	Solute carrier family 26 member 6	Solute carrier family 26 member 6;prestin;Solute carrier family 26 member 9;chloride anion exchanger;Sulfate transporter	Solute carrier family 26 member 6;prestin;Solute carrier family 26 member 9;chloride anion exchanger;Sulfate transporter;uncharacterized protein K02A2.6-like;Reverse transcriptase	Transcript_179257	105378at7742	30455_0:000e0f	53656	9606_0:000f4c	both	DKFZp586E1422;SLC26A6;SLC26A5;B3KXK1_HUMAN;SLC26A1;SLC26A2;SLC26A8;SLC26A4;SLC26A3;SLC26A7;SLC26A10	105378at7742;252952at33208
TRINITY_DN1015_c1_g1	18.313	18.483	13.591	22.719	27.885	20.409	18.104	33.165	20.969	30.871	old	young	0.353289	4.53316	0.101483	0.940195	high	low	-0.238555	4.53315	0.311589	1	female	male	0.182685	4.53315	0.444341	1	ligand-dependent nuclear receptor-interacting factor 1	ligand-dependent nuclear receptor-interacting factor 1	ligand-dependent nuclear receptor-interacting factor 1	Transcript_179274	114529at7742	50402_0:001171	73726	9606_0:00029e	both	LRIF1	114529at7742
TRINITY_DN1015_c2_g1	0.338	0.493	0.685	2.053	0.891	2.796	2.476	0.988	0	0.889	old	young	0.704742	0.361935	0.436496	1	high	low	-0.868695	0.361948	0.315322	1	female	male	-0.330396	0.361946	0.769561	1	COX assembly mitochondrial protein	COX assembly mitochondrial protein;COX assembly mitochondrial protein homolog	COX assembly mitochondrial protein;COX assembly mitochondrial protein homolog	Transcript_179288	1575179at2759	9244_0:003849	17864	9606_0:000e7c	both	CMC1	1575179at2759
TRINITY_DN101612_c0_g1	4.766	18.075	3.679	11.877	18.634	14.838	13.987	17.457	8.603	7.639	old	young	0.530409	3.62965	0.209002	1	high	low	-0.59951	3.62962	0.152706	1	female	male	-0.369942	3.62963	0.430351	1	huntingtin	huntingtin	huntingtin	Transcript_270842	1408at9347	34839_0:004392	96328	9606_0:001545	Homo sapiens	HTT	1408at9347
TRINITY_DN10161_c0_g1	1.574	0.998	0.802	2.28	0.829	0.665	0.672	1.41	1.496	1.553	old	young	0.352402	0.438231	0.476131	1	high	low	-0.073821	0.438313	0.866601	1	female	male	0.573553	0.438306	0.196509	1	Regulator of chromosome condensation 1/beta-lactamase-inhibitor protein II	Regulator of chromosome condensation 1/beta-lactamase-inhibitor protein II;E3 ubiquitin-protein ligase HERC2;E3 ubiquitin-protein ligase HERC2 isoform X1;RCC1 domain-containing protein 1	Regulator of chromosome condensation 1/beta-lactamase-inhibitor protein II;E3 ubiquitin-protein ligase HERC2;E3 ubiquitin-protein ligase HERC2 isoform X1;RCC1 domain-containing protein 1	Transcript_201902	1062377at2759	9103_0:0006e4	2374	9606_0:00020f	both	RCC1;B3KU34_HUMAN;HECTD3;RCC2;HERC3;HERC6;B4DXV3_HUMAN;HERC5;RCC1L;HERC4;A8K8C1_HUMAN;SERGEF;Q59FB7_HUMAN;RCBTB2;B3KR20_HUMAN;RCBTB1;NEK9;HERC1;HERC2;RCCD1;NEK8;RPGR	1062377at2759
TRINITY_DN101621_c0_g1	0	0	0	1.328	1.93	0.633	0.548	1.079	1.706	0	old	young	-0.401303	-0.300219	0.818829	1	high	low	-1.49881	-0.300697	0.330011	1	female	male	0.160623	-0.300653	0.873434	1	PX domain-containing protein kinase-like protein isoform X1	PX domain-containing protein kinase-like protein isoform X1;PX domain containing serine/threonine kinase	PX domain-containing protein kinase-like protein isoform X1;PX domain containing serine/threonine kinase	Transcript_270889	188321at7742	7994_0:0051fb	5028	9606_0:001064	both	PXK;B4DID9_HUMAN;B4DJD8_HUMAN;B4DJS8_HUMAN	188321at7742
TRINITY_DN10162_c1_g1	3.181	7.714	3.711	5.391	5.125	5.199	4.247	5.079	5.615	3.888	old	young	0.330325	2.37472	0.257075	1	high	low	0.0569692	2.3747	0.88284	1	female	male	-0.34569	2.3747	0.272379	1	Reverse transcriptase	Reverse transcriptase;uncharacterized protein LOC111927214;RNA-directed DNA polymerase from mobile element jockey-like;uncharacterized protein LOC107438625;LOW QUALITY PROTEIN: RNA-directed DNA polymerase from mobile element jockey-like	Reverse transcriptase;uncharacterized protein LOC111927214;RNA-directed DNA polymerase from mobile element jockey-like;uncharacterized protein LOC107438625;LOW QUALITY PROTEIN: RNA-directed DNA polymerase from mobile element jockey-like;dual specificity protein kinase CLK4 isoform X1;dual specificity protein kinase CLK3;dual specificity protein kinase CLK1;Protein kinase domain	Transcript_201795	144645at32523	198806_0:0028db	10112	9606_0:000ab6	both	CLK1;CLK4;CLK2;CLK3;PRPF4B	144645at32523;160563at33208;915778at2759
TRINITY_DN10165_c0_g1	4.592	7.421	4.559	5.019	8.573	3.994	6.482	7.172	7.922	7.079	old	young	-0.0565491	2.713	0.854255	1	high	low	-0.116768	2.71298	0.692371	1	female	male	-0.0880752	2.71298	0.784677	1	protein PRRC2B isoform X1	protein PRRC2B isoform X1;protein PRRC2A isoform X1;protein PRRC2A	protein PRRC2B isoform X1;protein PRRC2A isoform X1;protein PRRC2A;protein PRRC2B isoform X1;protein PRRC2A-like isoform X1	Transcript_201705	12838at33208	8478_0:0030a6	29829	9606_0:000737	both	PRRC2C;A0A1U9X974_HUMAN;PRRC2A;BAT2L;PRRC2B	12838at33208
TRINITY_DN10167_c0_g1	2.601	0.988	1.21	2.422	3.367	0.703	2.215	2.039	2.104	2.178	old	young	-0.460066	1.07649	0.287287	1	high	low	-0.542697	1.07646	0.207878	1	female	male	0.677734	1.07646	0.0963489	1	sentrin-specific protease 2	sentrin-specific protease 2;sentrin-specific protease 3	sentrin-specific protease 2;sentrin-specific protease 3	Transcript_201821	108467at32523	128390_0:0012fa	19575	9606_0:0010c2	both	SENP2;DKFZp686L1432;DKFZp686P15142;SENP1;SENP5;SENP3	108467at32523;1480705at2759
TRINITY_DN1016_c0_g1	98.889	97.335	126.376	94.69	124.915	88.074	99.114	108.815	87.26	97.433	old	young	-0.132727	6.72483	0.32426	1	high	low	-0.0302208	6.72483	0.833135	1	female	male	-0.0434099	6.72483	0.771323	1	protein Jade-3	protein Jade-3;protein Jade-2 isoform X1;Jade family PHD finger 2;Jade family PHD finger 1	protein Jade-3;protein Jade-2 isoform X1;Jade family PHD finger 2;Jade family PHD finger 1;transcription initiation factor TFIID subunit 3;Jade family PHD finger 2;protein Jade-3;Jade family PHD finger 1;transcription initiation factor TFIID subunit 3;transcription initiation factor TFIID subunit 3 isoform X1	Transcript_178223	115308at33208	9233_0:002f8f	7989	9606_0:001464	both	B4E2E2_HUMAN;JADE1;JADE2;PHF15;JADE3;PHF16	115308at33208
TRINITY_DN1016_c0_g2	6.534	7.363	6.008	7.358	7.109	6.885	6.528	6.368	5.783	4.758	old	young	0.0477563	2.76286	0.84261	1	high	low	-0.0639972	2.76286	0.783421	1	female	male	-0.0902864	2.76286	0.727216	1	Jade family PHD finger 2	Jade family PHD finger 2;protein Jade-3;Jade family PHD finger 1	Jade family PHD finger 2;protein Jade-3;Jade family PHD finger 1	Transcript_178230	10103at9443	9598_0:00180c	73287	9606_0:001728	Homo sapiens	JADE2;PHF15;B4E2E2_HUMAN;JADE1;JADE3;PHF16	10103at9443;115308at33208
TRINITY_DN1016_c1_g1	104.895	144.982	127.157	132.761	134.851	137.944	115.787	170.28	134.188	164.48	old	young	0.284056	7.14557	0.030605	0.608991	high	low	0.0407234	7.14557	0.811391	1	female	male	-0.120463	7.14557	0.458033	1	retinoblastoma-associated protein	retinoblastoma-associated protein;retinoblastoma-like protein 2;retinoblastoma-like protein 1	retinoblastoma-associated protein;retinoblastoma-like protein 2;retinoblastoma-like protein 1	Transcript_178231	113612at2759	216574_0:000c0d	16185	9606_0:0034f7	both	RB1;RBL2;RBL1	113612at2759
TRINITY_DN1016_c2_g1	22.939	19.041	23.312	19.245	27.881	22.202	21.532	21.147	18.704	22.709	old	young	-0.122597	4.50258	0.401431	1	high	low	0.0135123	4.50258	0.936133	1	female	male	0.0586843	4.50258	0.707233	1	grpE protein homolog 1, mitochondrial	grpE protein homolog 1, mitochondrial;GrpE nucleotide exchange factor	grpE protein homolog 1, mitochondrial;GrpE nucleotide exchange factor;GrpE nucleotide exchange factor;grpE protein homolog 1, mitochondrial	Transcript_178243	1525208at2759	345164_0:000500	8032	9606_0:00151a	both	GRPEL1;GRPEL2	1525208at2759
TRINITY_DN1016_c3_g1	80.524	68.663	49.877	57.481	58.915	69.771	50.774	56.783	54.146	50.149	old	young	0.0449695	5.95849	0.819271	1	high	low	0.22814	5.95849	0.237456	1	female	male	0.0154417	5.95849	0.930654	1	BCL2/adenovirus E1B 19 kDa protein-interacting protein 3-like	BCL2/adenovirus E1B 19 kDa protein-interacting protein 3-like;BCL2/adenovirus E1B 19 kDa protein-interacting protein 3	BCL2/adenovirus E1B 19 kDa protein-interacting protein 3-like;BCL2/adenovirus E1B 19 kDa protein-interacting protein 3	Transcript_178245	1250566at2759	156563_0:002cac	73296	9606_0:00224b	both	BNIP3L;BNIP3	1250566at2759
TRINITY_DN1016_c4_g1	2.148	3.357	3.341	4.914	5.37	2.935	2.47	4.759	5.514	6.373	old	young	0.257691	2.10362	0.459119	1	high	low	-0.0675049	2.1036	0.848725	1	female	male	0.241657	2.1036	0.505958	1	Serpin family	Serpin family;glia-derived nexin isoform X1;Serpin family E member 2	Serpin family;glia-derived nexin isoform X1;Serpin family E member 2	Transcript_178250	1124079at2759	56313_0:0024c0	928	9606_0:00074d	both	SERPINC1;SERPINE2;B4DDY9_HUMAN;SERPINI2;SERPINI1;HEL57;SERPINB1;SERPINB9;SERPINB6;SERPINE1;SERPING1;SERPINH1;SERPINE3;SERPINA3;SERPINA10;SERPINA1;SERPINA4;SERPINA12;SERPINA6;SERPINA11;B4DDH1_HUMAN;SERPINA5;SERPINA9;A0A140VKF3_HUMAN;SERPINF1;SERPINF2;B7Z447_HUMAN;SERPINB13;SERPINB2;A9UKE9_HUMAN;SERPINB11;SERPINB12;SERPINB7;SERPINB5;SERPINB4;SERPINB8;B2RC45_HUMAN;SERPINB10;HMSD;SERPINB3;SERPIND1;SE…	1124079at2759
TRINITY_DN1016_c5_g1	3.17	4.367	3.632	2.602	4.884	3.653	3.343	3.884	3.689	5.167	old	young	0.0886163	2.01311	0.748282	1	high	low	0.182456	2.0131	0.529165	1	female	male	-0.018289	2.0131	0.96848	1	ethanolamine kinase 1	ethanolamine kinase 1	ethanolamine kinase 1	Transcript_178252	153075at32523	85066_0:0021fd	28024	9606_0:00017a	both	ETNK2;ETNK1	153075at32523
TRINITY_DN1016_c8_g1	2.42	2.817	2.427	3.342	3.953	1.813	1.571	1.539	3.253	2.186	old	young	-0.192435	1.42402	0.60499	1	high	low	0.0395473	1.42401	0.93851	1	female	male	0.318389	1.42401	0.379484	1	E3 ubiquitin-protein ligase RFWD2 isoform X1	E3 ubiquitin-protein ligase RFWD2 isoform X1;E3 ubiquitin-protein ligase RFWD2;WD40-repeat-containing domain	E3 ubiquitin-protein ligase RFWD2 isoform X1;E3 ubiquitin-protein ligase RFWD2;WD40-repeat-containing domain	Transcript_178254	113607at32523	9031_0:00230d	3640	9606_0:00045c	both	COP1;RFWD2	113607at32523
TRINITY_DN1016_c9_g1	1.829	3.231	2.452	1.231	1.611	1.794	1.451	1.217	1.076	1.806	old	young	0.160631	0.94379	0.706826	1	high	low	0.628762	0.943824	0.120515	1	female	male	-0.277015	0.943821	0.536772	1	U2 snRNP-associated SURP motif-containing protein	U2 snRNP-associated SURP motif-containing protein;U2 snRNP associated SURP domain containing	U2 snRNP-associated SURP motif-containing protein;U2 snRNP associated SURP domain containing	Transcript_178255	108569at7742	185453_0:00320a	3173	9606_0:000e44	both	U2SURP	108569at7742
TRINITY_DN10170_c0_g1	0.4	0.654	0.304	0.902	0.846	0.225	0.355	1.013	1.648	0.362	old	young	-0.119261	-0.374141	0.875999	1	high	low	-0.280994	-0.374322	0.690726	1	female	male	-0.245712	-0.374306	0.776124	1	uncharacterized aarF domain-containing protein kinase 2	uncharacterized aarF domain-containing protein kinase 2	uncharacterized aarF domain-containing protein kinase 2	Transcript_201711	1299789at2759	8364_0:0017d8	50877	9606_0:0021e0	both	ADCK2	1299789at2759
TRINITY_DN101717_c0_g1	1.048	0.264	0	1.002	0.973	0.959	0.277	0.544	0.859	0.699	old	young	0.12916	-0.399732	0.896039	1	high	low	-0.0371164	-0.399718	0.958318	1	female	male	0.838788	-0.39972	0.325485	1	DNA topoisomerase	DNA topoisomerase;DNA topoisomerase 3-alpha	DNA topoisomerase;DNA topoisomerase 3-alpha	Transcript_228128	104272at33208	121530_0:0036b9	33255	9606_0:00405c	both	TOP3A;A8K4N2_HUMAN;TOP3B	104272at33208
TRINITY_DN10175_c0_g1	0.513	0	0.565	0.492	0.716	0.939	0.813	1.239	1.262	0	old	young	-0.547285	-0.392767	0.637108	1	high	low	-0.491716	-0.392842	0.649877	1	female	male	-0.971284	-0.392836	0.446715	1	probable cytosolic iron-sulfur protein assembly protein CIAO1	probable cytosolic iron-sulfur protein assembly protein CIAO1;Probable cytosolic iron-sulfur protein assembly protein 1	probable cytosolic iron-sulfur protein assembly protein CIAO1;Probable cytosolic iron-sulfur protein assembly protein 1	Transcript_201975	205741at32523	9233_0:000478	82516	9606_0:000b9e	both	CIAO1	205741at32523
TRINITY_DN101789_c0_g1	0	0	0	1.022	0.738	0	0	0	0	1.057	old	young	1.65116	-1.47232	0.656763	1	high	low	-1.28369	-1.47263	0.632123	1	female	male	7.20599	-1.4726	0.00351913	0.574326	dynein heavy chain 10, axonemal	dynein heavy chain 10, axonemal;Dynein heavy chain	dynein heavy chain 10, axonemal;Dynein heavy chain	Transcript_228131	1000at32523	30455_0:00007e	23507	9606_0:00319d	both	DNAH10;B0I1S1_HUMAN;DNAH5;DNAH8;DNAH14;MYCLP1;DNAH6;DNAH11;Q96NT7_HUMAN;Q99499_HUMAN;DNAH17;DNAH2;DNAH9;NLRP3	1000at32523;11510at33208;1492at2759
TRINITY_DN10178_c1_g1	0.616	0.226	0	0.285	1.942	1.326	0.512	3.175	0.49	1.234	old	young	0.848832	0.0843272	0.360595	1	high	low	-1.07277	0.0839179	0.232683	1	female	male	0.00546446	0.0839551	0.966324	1	leucine-rich repeat-containing protein 40	leucine-rich repeat-containing protein 40;Leucine-rich repeat	leucine-rich repeat-containing protein 40;Leucine-rich repeat	Transcript_201758	141624at32523	198806_0:0000fd	4390	9606_0:000052	both	LRRC40;PRELP;LRRC52;LRRC38;B3KS64_HUMAN;FMOD;Q12833_HUMAN;LRRC53;PODN;LRRIQ4;LRTM1;CPN2;NRROS;GP5;LRRC15;LRRC70;CD180;LRRD1;TRIL;ASPN;LRRC26;OMD;ECM2;LRRC55;RTN4RL2;FLRT1;LRRC32;DCN;LRTM2;KERA;FLRT2;IGFALS;OMG;CHAD;RTN4RL1;HMFT1766;LRG1;A8K3W6_HUMAN;PODNL1;FLRT3;RTN4R;CHADL;LOC112267886;BGN;NYX	141624at32523;826997at2759
TRINITY_DN10179_c0_g1	11.67	5.483	15.691	14.902	18.172	6.62	12.073	10.853	8.384	9.799	old	young	-0.453216	3.55367	0.130369	0.996086	high	low	-0.467186	3.55367	0.126453	1	female	male	0.384233	3.55367	0.223251	1	ankyrin repeat domain-containing protein 46	ankyrin repeat domain-containing protein 46	ankyrin repeat domain-containing protein 46	Transcript_201863	1170443at2759	48883_0:00196b	37760	9606_0:002251	both	ANKRD46	1170443at2759
TRINITY_DN10179_c1_g3	1.452	1.273	1.179	1.237	1.303	0.508	1.286	1.158	0.669	0.67	old	young	-0.259359	0.256276	0.547989	1	high	low	-0.298735	0.256291	0.492609	1	female	male	0.133096	0.256289	0.765659	1	NACHT, LRR and PYD domains-containing protein 3-like	NACHT, LRR and PYD domains-containing protein 3-like;protein NLRC3-like;Leucine-rich repeat	NACHT, LRR and PYD domains-containing protein 3-like;protein NLRC3-like;Leucine-rich repeat	Transcript_201873	114368at2759	50402_0:001d96	29683	9606_0:0002dd	both	NLRP3;NLRX1;NLRP6;NLRP14;NLRP10;NLRP1;NLRP8;NLRP13;B2RCA1_HUMAN;NLRP4;NLRP5;NLRP9;NLRP11;NLRP12;LOC112267910;A0A140VJT8_HUMAN;RNH1;CARD4;NOD1;CIITA;NOD2;MHC2TA;FLJ00398;NLRC3;DKFZp686O13216;NLRC5;Q9H6Y0_HUMAN;NLRP2;NLRP7	114368at2759;136517at7742;68391at33208
TRINITY_DN1017_c0_g1	695.714	1065.97	1125.44	876.063	1265.25	906.706	1139.48	1307.65	874.366	1087.21	old	young	0.0481313	10.0599	0.781574	1	high	low	-0.185657	10.0599	0.275207	1	female	male	-0.218905	10.0599	0.196847	1	protein angel homolog 1	protein angel homolog 1	protein angel homolog 1;vasohibin-1;vasohibin-1;vasohibin-1 isoform X1	Transcript_178189	107188at7742	50402_0:002315	221	9606_0:00382d	both	ANGEL1;ANGEL2	107188at7742;395901at33208
TRINITY_DN10180_c0_g1	1.7	1.367	0.701	0.677	1.028	1.639	0.952	1.018	0.767	0.799	old	young	0.0999253	0.250744	0.83642	1	high	low	0.420845	0.250787	0.3689	1	female	male	-0.119711	0.250783	0.843253	1	cysteinyl leukotriene receptor 1	cysteinyl leukotriene receptor 1	cysteinyl leukotriene receptor 1	Transcript_201901	179598at32523	9238_0:00228b	82489	9606_0:005352	both	CYSLTR1;Q38Q88_HUMAN;Q38Q91_HUMAN;P2RY1;P2RY6;CYSLTR2;KPG_011	179598at32523;394935at33208
TRINITY_DN10184_c0_g1	0.736	0	0.811	2.824	2.565	0.673	0	6.307	0	1.47	old	young	1.53538	0.695934	0.305284	1	high	low	-2.14984	0.695687	0.113159	1	female	male	0.52516	0.69571	0.689451	1	immunoglobulin-like and fibronectin type III domain-containing protein 1	immunoglobulin-like and fibronectin type III domain-containing protein 1	immunoglobulin-like and fibronectin type III domain-containing protein 1	Transcript_201922	103399at2759	310752_0:0006d8	13650	9606_0:0003df	both	IGFN1;IGSF22	103399at2759
TRINITY_DN101862_c0_g1	0.642	0.973	0	1.231	0.448	0	0.508	0	1.054	0	old	young	-0.240229	-0.747129	0.910182	1	high	low	-0.204876	-0.747063	0.85805	1	female	male	0.385786	-0.747069	0.788455	1	PAN2-PAN3 deadenylation complex catalytic subunit PAN2	PAN2-PAN3 deadenylation complex catalytic subunit PAN2;PAB-dependent poly(A)-specific ribonuclease subunit PAN2	PAN2-PAN3 deadenylation complex catalytic subunit PAN2;PAB-dependent poly(A)-specific ribonuclease subunit PAN2	Transcript_259937	128953at2759	176057_0:0014bd	61113	9606_0:003497	both	PAN2	128953at2759
TRINITY_DN10186_c0_g1	2.04	1.221	0.788	1.917	5.64	2.241	1.941	3.165	2.688	3.517	old	young	-0.0861081	1.38912	0.873467	1	high	low	-0.492126	1.38902	0.292753	1	female	male	0.59367	1.38903	0.192856	1	germinal-center associated nuclear protein	germinal-center associated nuclear protein	germinal-center associated nuclear protein	Transcript_201998	10578at32523	188344_0:0022e7	14013	9606_0:004d28	both	MCM3AP	10578at32523
TRINITY_DN10187_c0_g1	17.499	19.875	21.149	13.981	17.251	21.121	15.268	11.343	14.469	18.66	old	young	-0.00196531	4.15399	0.994068	1	high	low	0.450501	4.15399	0.0234864	1	female	male	-0.111059	4.15399	0.649598	1	gastric intrinsic factor	gastric intrinsic factor;transcobalamin-2	gastric intrinsic factor;transcobalamin-2;peripheral myelin protein 22;SH2B adapter protein 2;SH2B adapter protein 3	Transcript_201761	1233171at2759	8932_0:001010	71652	9606_0:002cf4	both	GIF;TCN1;TCN2	1233171at2759
TRINITY_DN10188_c0_g1	3.384	2.009	1.468	3.605	3.644	1.577	1.168	1.496	2.687	1.86	old	young	-0.199325	1.2877	0.647933	1	high	low	-0.0928958	1.28771	0.833703	1	female	male	0.767124	1.28771	0.0391081	1	kelch-like protein 8	kelch-like protein 8;Kelch like family member 8;kelch-like ECH-associated protein 1;ectoderm-neural cortex protein 1	kelch-like protein 8;Kelch like family member 8;kelch-like ECH-associated protein 1;ectoderm-neural cortex protein 1;kelch-like protein 8;Kelch-like 8;kelch-like ECH-associated protein 1;ectoderm-neural cortex protein 1	Transcript_201836	102147at7742	10020_0:003965	35044	9606_0:001543	both	DKFZp686P15123;KLHL8;KLHL20;KLHL12;IPP;IVNS1ABP;KLHL17;Q31646_HUMAN;B4DHW4_HUMAN;KLHL18;Q59HD9_HUMAN;KLHL5;A8K364_HUMAN;KLHL7;KLHL1;A8K1E0_HUMAN;KLHL28;KLHL25;KEAP1;KLHL4;ENC1	102147at7742;312716at33208;709680at2759
TRINITY_DN10188_c0_g2	1.076	0.809	0.792	0.509	3.705	1.991	1.708	1.254	1.328	1.067	old	young	-0.571163	0.60384	0.273145	1	high	low	-0.482696	0.603655	0.356999	1	female	male	0.127632	0.603672	0.8145	1	kelch-like protein 8	kelch-like protein 8;Kelch-like 8;kelch-like ECH-associated protein 1;ectoderm-neural cortex protein 1	kelch-like protein 8;Kelch-like 8;kelch-like ECH-associated protein 1;ectoderm-neural cortex protein 1	Transcript_201838	102147at7742	100784_0:0010cc	35044	9606_0:001543	both	DKFZp686P15123;KLHL8;KLHL20;KLHL12;IPP;IVNS1ABP;KLHL17;Q31646_HUMAN;B4DHW4_HUMAN;KLHL18;Q59HD9_HUMAN;KLHL5;A8K364_HUMAN;KLHL7;KLHL1;A8K1E0_HUMAN;KLHL28;KLHL25;KEAP1;KLHL4;ENC1	102147at7742;312716at33208;709680at2759
TRINITY_DN10188_c0_g3	0.498	0.644	0.473	0.544	2.141	1.107	0.79	0.887	0.645	0.633	old	young	-0.205086	-0.103767	0.726665	1	high	low	-0.56814	-0.104073	0.269042	1	female	male	0.202415	-0.104046	0.719424	1	kelch-like protein 8	kelch-like protein 8;kelch-like ECH-associated protein 1;Kelch like family member 8;ectoderm-neural cortex protein 1	kelch-like protein 8;kelch-like ECH-associated protein 1;Kelch like family member 8;ectoderm-neural cortex protein 1	Transcript_201839	102147at7742	9361_0:00266f	35044	9606_0:001543	both	DKFZp686P15123;KLHL8;KLHL20;KLHL12;IPP;IVNS1ABP;KLHL17;Q31646_HUMAN;B4DHW4_HUMAN;KLHL18;Q59HD9_HUMAN;KLHL5;A8K364_HUMAN;KLHL7;KLHL1;A8K1E0_HUMAN;KLHL28;KLHL25;KEAP1;KLHL4;ENC1	102147at7742;312716at33208;709680at2759
TRINITY_DN10189_c0_g1	1.746	2.858	3.208	3.331	8.083	3.196	3.924	6.111	3.343	2.904	old	young	-0.105311	2.00241	0.794687	1	high	low	-0.796735	2.00234	0.0134963	1	female	male	-0.0276295	2.00235	0.959352	1	nuclear receptor-binding protein 2	nuclear receptor-binding protein 2;nuclear receptor-binding protein-like;nuclear receptor-binding protein	nuclear receptor-binding protein 2;nuclear receptor-binding protein-like;nuclear receptor-binding protein	Transcript_201787	180732at7742	336983_0:0003c8	63810	9606_0:000a7d	both	NRBP1;NRBP2	180732at7742
TRINITY_DN1018_c0_g1	57.941	51.454	53.632	52.313	75.645	51.525	54.01	70.704	55.729	60.257	old	young	-0.0449632	5.91204	0.742078	1	high	low	-0.115026	5.91204	0.401778	1	female	male	0.0470892	5.91204	0.735038	1	kell blood group glycoprotein	kell blood group glycoprotein;Peptidase M13;endothelin-converting enzyme-like 1	kell blood group glycoprotein;Peptidase M13;endothelin-converting enzyme-like 1;manganese-transporting ATPase 13A1;Cation-transporting ATPase;kell blood group glycoprotein;Peptidase M13;kell blood group glycoprotein isoform X1;endothelin-converting enzyme-like 1	Transcript_178022	138504at7742	37040_0:000695	12640	9606_0:001e87	both	KEL;ECE1;MMEL1;ECEL1;ECE2;EEF1AKMT4-ECE2;MME;EEF1AKMT4;B4DWG8_HUMAN;PHEX;B3KS82_HUMAN	138504at7742;282463at2759
TRINITY_DN1018_c0_g3	32.643	35.828	38.802	42.305	48.38	36.752	38.425	48.286	36.28	44.953	old	young	0.104425	5.37937	0.453816	1	high	low	-0.167129	5.37936	0.228336	1	female	male	0.0234509	5.37936	0.871791	1	lysine-specific demethylase 6B	lysine-specific demethylase 6B;lysine-specific demethylase 6A isoform X1	lysine-specific demethylase 6B;lysine-specific demethylase 6A isoform X1;zinc finger MYND domain-containing protein 19;lysine-specific demethylase 6A isoform X1;lysine-specific demethylase 6B;lysine-specific demethylase 6B;lysine-specific demethylase 6A isoform X1;lysine-specific demethylase 6A	Transcript_178009	141383at33208	321398_0:000ea8	1007	9606_0:004022	both	KDM6B;B4E0L8_HUMAN;DKFZp451J023;KDM6A;Q59HG3_HUMAN;UTX;UTY	141383at33208
TRINITY_DN1018_c1_g1	93.635	99.41	83.117	129.066	96.016	113.726	98.904	116.164	86.914	105.293	old	young	0.296963	6.73036	0.0344075	0.628287	high	low	-0.120239	6.73036	0.473751	1	female	male	0.0200358	6.73036	0.901068	1	CCR4-NOT transcription complex subunit 11	CCR4-NOT transcription complex subunit 11	CCR4-NOT transcription complex subunit 11	Transcript_178043	201210at32523	118200_0:000a9d	43575	9606_0:000b8a	both	CNOT11	201210at32523
TRINITY_DN1018_c22_g1	1.226	1.665	0.541	0.233	0.679	1.347	1.946	1.716	1.007	0.488	old	young	0.0106615	0.28958	1	1	high	low	-0.0617787	0.289522	0.912873	1	female	male	-1.12948	0.289527	0.0541252	1	collagen alpha-1(XXIV) chain	collagen alpha-1(XXIV) chain	collagen alpha-1(XXIV) chain	Transcript_178108	110414at33208	8019_0:003661	50340	9606_0:000771	both	COL24A1;COL27A1	110414at33208
TRINITY_DN1018_c2_g1	25.418	25.943	33.151	46.062	40.343	55.917	41.775	40.979	16.795	22.779	old	young	0.297917	5.17854	0.332661	1	high	low	-0.432763	5.17854	0.14671	1	female	male	-0.167424	5.17854	0.620171	1	retinol dehydrogenase 16-like	retinol dehydrogenase 16-like;short-chain dehydrogenase/reductase family 9C member 7	retinol dehydrogenase 16-like;short-chain dehydrogenase/reductase family 9C member 7;Short-chain dehydrogenase/reductase, conserved site;17-beta-hydroxysteroid dehydrogenase type 6-like;Solute carrier family 25 member 24;calcium-binding mitochondrial carrier protein SCaMC-1;Mitochondrial carrier protein	Transcript_178046	248483at32523	216574_0:00356a	58379	9606_0:000c9b	both	DHRS9;RDH5;HSD17B6;SDR9C7;Q59FX7_HUMAN;RDH16;BDH1;ESRRA;HSD17B2;HSD11B2	248483at32523;370032at33208
TRINITY_DN1018_c2_g2	6.54	7.978	7.183	8.414	8.649	9.411	13.513	10.88	10.06	11.325	old	young	0.0460062	3.29838	0.863689	1	high	low	-0.193949	3.29838	0.462477	1	female	male	-0.261055	3.29838	0.338192	1	LOW QUALITY PROTEIN: leucine-rich repeat-containing protein 37A3-like	LOW QUALITY PROTEIN: leucine-rich repeat-containing protein 37A3-like	LOW QUALITY PROTEIN: leucine-rich repeat-containing protein 37A3-like	Transcript_178065	101547at33208	9785_0:0033e0	73216	9606_0:003f71	both	LRRC37A3;LOC107985082;LRRC37A;LRRC37A2;Q5YKG5_HUMAN;LRRC37B	101547at33208
TRINITY_DN1018_c2_g3	34.983	53.72	27.593	3.195	26.9	4.343	13.057	19.781	39.844	37.699	old	young	-0.258887	4.76673	0.692569	1	high	low	1.19222	4.76673	0.0566186	1	female	male	-0.127514	4.76673	0.875754	1	Solute carrier family 25 member 24	Solute carrier family 25 member 24;calcium-binding mitochondrial carrier protein SCaMC-1;Mitochondrial carrier protein	Solute carrier family 25 member 24;calcium-binding mitochondrial carrier protein SCaMC-1;Mitochondrial carrier protein	Transcript_178067	114625at32523	216574_0:003313	73203	9606_0:000190	both	SLC25A24;SLC25A25;AKT2;SLC25A23;SLC25A41	114625at32523;333952at33208
TRINITY_DN1018_c3_g1	19.081	19.014	21.617	26.853	24.395	11.992	19.004	22.854	20.622	33.859	old	young	0.130243	4.5054	0.592386	1	high	low	-0.0806534	4.5054	0.742422	1	female	male	0.365086	4.5054	0.106578	1	Acyl-CoA synthetase family member 3	Acyl-CoA synthetase family member 3;acyl-CoA synthetase family member 3, mitochondrial	Acyl-CoA synthetase family member 3;acyl-CoA synthetase family member 3, mitochondrial	Transcript_178070	146457at32523	9238_0:000f13	308	9606_0:003b9f	both	ACSF3	146457at32523
TRINITY_DN1018_c4_g1	7.493	5.019	7.285	4.465	10.129	6.492	7.117	5.176	5.389	5.359	old	young	-0.478872	2.73588	0.0391273	0.668657	high	low	-0.0343618	2.73588	0.909284	1	female	male	0.076072	2.73588	0.792004	1	Alkylglycerone-phosphate synthase	Alkylglycerone-phosphate synthase;alkyldihydroxyacetonephosphate synthase, peroxisomal;FAD-binding, type 2	Alkylglycerone-phosphate synthase;alkyldihydroxyacetonephosphate synthase, peroxisomal;FAD-binding, type 2	Transcript_178084	115042at7742	181119_0:000c52	42438	9606_0:000aac	both	AGPS;LDHD	115042at7742;824020at2759
TRINITY_DN1018_c4_g2	2.224	1.59	1.587	1.863	2.736	2.121	1.47	2.55	1.834	1.727	old	young	0.0134015	1.07353	0.970756	1	high	low	-0.140338	1.07351	0.667882	1	female	male	0.128614	1.07351	0.694367	1	Ubiquitin carboxyl-terminal hydrolase	Ubiquitin carboxyl-terminal hydrolase;inactive ubiquitin carboxyl-terminal hydrolase 50;ubiquitin carboxyl-terminal hydrolase 8 isoform X1	Ubiquitin carboxyl-terminal hydrolase;inactive ubiquitin carboxyl-terminal hydrolase 50;ubiquitin carboxyl-terminal hydrolase 8 isoform X1	Transcript_178090	1283205at2759	97097_0:000093	11766	9606_0:000f79	both	USP4;USP19;USP2;USP15;USP50;USP31;USP6;USP43;USP32;USP11;USP21;USP8;USP3;A8K8N5_HUMAN	1283205at2759;469048at33208
TRINITY_DN1018_c6_g1	9.344	11.459	9.379	13.538	16.29	13.78	11.646	11.066	11.547	15.495	old	young	0.180652	3.68091	0.36621	1	high	low	-0.0745501	3.6809	0.726698	1	female	male	0.160099	3.6809	0.452193	1	choline transporter-like protein 5	choline transporter-like protein 5;Choline transporter-like;choline transporter-like protein 2;Solute carrier family 44 member 4	choline transporter-like protein 5;Choline transporter-like;choline transporter-like protein 2;Solute carrier family 44 member 4;choline transporter-like protein 5;Choline transporter-like;Solute carrier family 44 member 4	Transcript_178099	127106at7742	52644_0:002117	72276	9606_0:0007e2	both	B7Z5Y4_HUMAN;SLC44A5;A0A140VJH4_HUMAN;SLC44A4;SLC44A2;SLC44A3;SLC44A1	127106at7742;329225at2759
TRINITY_DN1018_c8_g1	2.272	2.633	2.707	3.862	4.998	4.05	2.655	2.55	3.647	4.309	old	young	0.117246	1.82439	0.700956	1	high	low	-0.0174265	1.82438	0.956922	1	female	male	0.250608	1.82438	0.430764	1	WD repeat-containing protein 26	WD repeat-containing protein 26;WD40-repeat-containing domain	WD repeat-containing protein 26;WD40-repeat-containing domain	Transcript_178106	106709at32523	13146_0:002c78	8359	9606_0:0003da	both	WDR26	106709at32523
TRINITY_DN10194_c0_g1	1.652	3.293	5.225	2.09	2.476	5.089	3.997	5.618	2.396	2.491	old	young	0.232094	1.86416	0.59134	1	high	low	-0.0233814	1.86416	0.949643	1	female	male	-1.0466	1.86416	0.00206854	0.513765	protein AHNAK2	protein AHNAK2;neuroblast differentiation-associated protein AHNAK-like	protein AHNAK2;neuroblast differentiation-associated protein AHNAK-like;protein AHNAK2;neuroblast differentiation-associated protein AHNAK;neuroblast differentiation-associated protein AHNAK-like;protein AHNAK2;neuroblast differentiation-associated protein AHNAK-like;neuroblast differentiation-associated protein AHNAK	Transcript_201881	12094at32523	30419_0:0013dc	2516	9606_0:002e31	both	AHNAK;AHNAK2;PRX	12094at32523;45609at33208
TRINITY_DN10194_c1_g3	0.306	0.381	0.225	0.479	1.043	0.373	0.081	1.422	0.336	0.401	old	young	0.675269	-0.765046	0.473254	1	high	low	-1.06496	-0.765639	0.233515	1	female	male	0.13665	-0.765585	0.873263	1	protein AHNAK2	protein AHNAK2;neuroblast differentiation-associated protein AHNAK-like	protein AHNAK2;neuroblast differentiation-associated protein AHNAK-like	Transcript_201896	12094at32523	50402_0:001612	2516	9606_0:002e31	both	AHNAK;AHNAK2;PRX	12094at32523;45609at33208
TRINITY_DN10197_c0_g1	10.582	9.168	5.107	3.098	6.928	5.012	2.779	5.732	6.171	8.614	old	young	0.00968886	2.72886	0.986126	1	high	low	0.786302	2.72886	0.0270476	1	female	male	0.295134	2.72886	0.455282	1	ataxin-2-like protein	ataxin-2-like protein;ataxin-2	ataxin-2-like protein;ataxin-2;ataxin-2-like protein;ataxin-2;ataxin-2-like protein isoform X1;Ataxin 2 like	Transcript_201803	116171at7742	38654_0:0044d7	32360	9606_0:003c98	Homo sapiens	ATXN2L;ATXN2	116171at7742;147480at33208
TRINITY_DN10197_c0_g2	242.243	246.221	215.441	323.768	247.966	234.636	243.502	231.951	255.284	283.303	old	young	0.131951	8.03462	0.382999	1	high	low	-0.0271345	8.03462	0.86133	1	female	male	0.133213	8.03462	0.390454	1	dnaJ homolog subfamily B member 2 isoform X1	dnaJ homolog subfamily B member 2 isoform X1;dnaJ homolog subfamily B member 6 isoform X1;dnaJ homolog subfamily B member 2	dnaJ homolog subfamily B member 2 isoform X1;dnaJ homolog subfamily B member 6 isoform X1;dnaJ homolog subfamily B member 2	Transcript_201806	1472647at2759	8897_0:0014ce	22063	9606_0:000bc7	both	DNAJB3;DNAJB2;DNAJB7;A0A140VJI2_HUMAN;DNAJB8;DNAJB6	1472647at2759;399166at7742
TRINITY_DN10198_c0_g1	2.633	0.311	0.366	1.785	7.511	1.124	2.301	3.187	3.455	2.575	old	young	-0.824979	1.38636	0.231427	1	high	low	-0.946798	1.38622	0.159497	1	female	male	0.887808	1.38623	0.188098	1	AP-1 complex subunit beta-1 isoform X1	AP-1 complex subunit beta-1 isoform X1;AP complex subunit beta	AP-1 complex subunit beta-1 isoform X1;AP complex subunit beta	Transcript_201983	158630at33208	175836_0:003465	44534	9606_0:004003	both	AP2B1;FTL;LPAR6;Q96EL6_HUMAN;A0A024R0D2_HUMAN;AP4B1;AP3B1;AP3B2	158630at33208;323029at2759
TRINITY_DN1019_c0_g1	26.843	34.451	17.16	39.043	35.047	44.608	41.703	65.945	34.302	38.821	old	young	0.513657	5.29271	0.0490464	0.752848	high	low	-0.410303	5.29271	0.144458	1	female	male	-0.256012	5.29271	0.4088	1	Guanylate-binding protein	Guanylate-binding protein;atlastin-2 isoform X1;atlastin-2;atlastin-1	Guanylate-binding protein;atlastin-2 isoform X1;atlastin-2;atlastin-1;cytoplasmic polyadenylation element-binding protein 2 isoform X1;cytoplasmic polyadenylation element-binding protein 4 isoform X1;cytoplasmic polyadenylation element-binding protein 2;cytoplasmic polyadenylation element-binding protein 3	Transcript_179101	1027269at2759	321398_0:002352	5572	9606_0:000018	both	GBP3;GBP4;GBP2;GBP5;GBP6;GBP1;GBP7;ATL2;B7Z2H0_HUMAN;ATL3;ATL1;Q53F53_HUMAN	1027269at2759
TRINITY_DN1019_c1_g1	78.52	72.975	84.96	74.776	67.607	64.57	80.395	59.261	72.425	79.182	old	young	-0.135134	6.25843	0.408138	1	high	low	0.155062	6.25843	0.365254	1	female	male	-0.0225826	6.25843	0.905175	1	pre-mRNA-processing factor 19	pre-mRNA-processing factor 19	pre-mRNA-processing factor 19	Transcript_179120	102767at32523	51337_0:0037dc	65086	9606_0:002e47	both	PRPF19	102767at32523
TRINITY_DN1019_c3_g1	6.431	1.654	5.996	1.942	8.557	3.466	4.646	2.217	4.829	3.933	old	young	-1.1913	2.18599	0.000189137	0.0203717	high	low	0.12171	2.186	0.823071	1	female	male	0.351278	2.186	0.453503	1	hydroxyacid oxidase 1	hydroxyacid oxidase 1;Cytochrome b5-like heme/steroid binding domain	hydroxyacid oxidase 1;Cytochrome b5-like heme/steroid binding domain	Transcript_179123	194200at32523	13146_0:0008d5	199	9606_0:004aca	both	HAO1;HAO2	194200at32523;276805at7742
TRINITY_DN101_c0_g1	17.287	17.358	13.93	16.221	20.745	16.084	14.124	21.06	16.501	14.696	old	young	0.0585267	4.12395	0.739843	1	high	low	-0.0887916	4.12394	0.62187	1	female	male	-0.019438	4.12394	0.927612	1	vacuolar protein sorting-associated protein 33A	vacuolar protein sorting-associated protein 33A;vacuolar protein sorting-associated protein 33B;Sec1-like protein	vacuolar protein sorting-associated protein 33A;vacuolar protein sorting-associated protein 33B;Sec1-like protein;Protein regulator of cytokinesis 1;protein regulator of cytokinesis 1 isoform X1;protein regulator of cytokinesis 1;Microtubule associated protein;uncharacterized protein LOC104834652 isoform X1;tubulin polyglutamylase TTLL6;tubulin polyglutamylase TTLL11	Transcript_132813	129444at7742	321398_0:0032ee	45168	9606_0:0032fa	both	VPS33A;VPS33B	129444at7742
TRINITY_DN10202_c0_g1	52.785	64.946	69.3	43.861	72.5	49.261	50.289	60.134	67.097	61.762	old	young	-0.146703	5.93648	0.3686	1	high	low	0.188075	5.93648	0.26239	1	female	male	-0.150831	5.93648	0.378104	1	Zinc finger protein 653	Zinc finger protein 653;Zinc finger C2H2 superfamily	Zinc finger protein 653;Zinc finger C2H2 superfamily;Zinc finger protein 653;Zinc finger C2H2 superfamily;zinc finger protein 653 isoform X1;zinc finger protein 653;Zinc finger protein 653;Zinc finger C2H2 superfamily;zinc finger protein 653;ELAV-like protein;ELAV-like protein 3	Transcript_115986	124074at32523	9361_0:0022cf	28436	9606_0:004659	both	ZNF653;A0A024R5S3_HUMAN;ZNF669;ZNF281;ZNF684;ZNF124;ZNF692;ZBTB40;ZSCAN20;RLF;ZNF695;PRDM16;ZNF672;ZNF496;KLF17;ZBTB41;ZBTB18;ZFP69B;ZNF643;PRDM2;ZNF697;ZBTB37;ZNF648;Q53EM1_HUMAN;ZBTB48;GFI1;ZNF644;ZFP69;ZNF670;KLF18;ZNF362;ZNF691;MTF1;ZNF678;ZBTB7B;ZNF436;ZNF683;ZNF142;ZNF514;EGR4;ZNF806;B4DR15_HUMAN;ZNF2;OSR1;ZNF513;ZNF589;MYNN;A0A140VKG3_HUMAN;FEZF2;ZNF620;BCL6;LOC101928592;ZNF35;ZNF717;ZNF85…	124074at32523;1318335at2759
TRINITY_DN10202_c1_g1	0.52	2.761	0.573	2.493	1.453	3.808	2.061	0.811	1.706	2.604	old	young	0.974034	1.02866	0.066592	0.870532	high	low	0.275922	1.02864	0.688989	1	female	male	-0.245523	1.02864	0.71881	1	E3 ubiquitin-protein ligase	E3 ubiquitin-protein ligase	E3 ubiquitin-protein ligase	Transcript_116007	126241at33208	8083_0:000487	24843	9606_0:002324	both	WWP1;WWP2;ITCH;SMURF1;SMURF2	126241at33208;167687at2759
TRINITY_DN10203_c0_g1	1.405	1.4	0.983	0.897	1.829	1.222	1.236	1.451	1.069	1.467	old	young	0.000206904	0.504054	1	1	high	low	-0.0229854	0.504006	0.968307	1	female	male	0.108577	0.50401	0.747369	1	microtubule-associated serine/threonine-protein kinase 3	microtubule-associated serine/threonine-protein kinase 3;microtubule-associated serine/threonine-protein kinase 1	microtubule-associated serine/threonine-protein kinase 3;microtubule-associated serine/threonine-protein kinase 1;microtubule-associated serine/threonine-protein kinase 1;microtubule-associated serine/threonine-protein kinase 3	Transcript_115978	164781at33208	52644_0:000b45	3588	9606_0:0003e1	both	MAST2;MAST4;B4DKT8_HUMAN;B4DS23_HUMAN;B4DSE5_HUMAN;Q6T2V4_HUMAN;MAST1;MAST3	164781at33208
TRINITY_DN10203_c0_g2	0.24	1.551	3.286	1.751	0.35	2.148	1.162	2.587	2.212	1.192	old	young	0.328184	0.842785	0.625744	1	high	low	0.316848	0.842847	0.673701	1	female	male	-1.328	0.842841	0.028987	1	microtubule-associated serine/threonine-protein kinase 1	microtubule-associated serine/threonine-protein kinase 1	microtubule-associated serine/threonine-protein kinase 1	Transcript_115983	164781at33208	13735_0:0004b7	3588	9606_0:0003e1	both	MAST2;MAST4;B4DKT8_HUMAN;B4DS23_HUMAN;B4DSE5_HUMAN;Q6T2V4_HUMAN;MAST1;MAST3	164781at33208
TRINITY_DN102053_c0_g1	5.68	7.834	3.985	4.455	4.328	8.51	2.047	4.427	4.237	3.103	old	young	0.501883	2.36199	0.192746	1	high	low	0.639193	2.362	0.107371	1	female	male	-0.3064	2.36199	0.484401	1	cyclin-Y-like protein 1	cyclin-Y-like protein 1	cyclin-Y-like protein 1	Transcript_251119	209160at32523	181119_0:000b9b	5542	9606_0:000c9c	both	CCNYL1;CCNY;CCNYL3;LOC102724485	209160at32523;468175at33208
TRINITY_DN10209_c0_g1	1.073	3.362	1.018	0.256	0.952	2.353	2.225	1.813	2.724	0.935	old	young	0.10739	0.877003	0.878375	1	high	low	0.605808	0.876958	0.367579	1	female	male	-1.578	0.876962	0.00237016	0.522121	epithelial membrane protein 3	epithelial membrane protein 3	epithelial membrane protein 3;epithelial membrane protein 3;Epithelial membrane protein 3;peripheral myelin protein 22	Transcript_116183	1420219at2759	181119_0:003911	28751	9606_0:004a33	both	EMP3	1420219at2759
TRINITY_DN1020_c0_g2	85.468	83.916	115.056	77.32	79.419	80.362	82.709	77.975	88.072	105.243	old	young	-0.090255	6.50812	0.594771	1	high	low	0.291062	6.50812	0.0631711	1	female	male	-0.0921416	6.50812	0.608137	1	UBA-like domain-containing protein 2	UBA-like domain-containing protein 2	UBA-like domain-containing protein 2	Transcript_178678	1581701at2759	216574_0:00229d	58925	9606_0:004268	both	UBALD2	1581701at2759
TRINITY_DN1020_c1_g1	8.511	4.286	6.116	4.05	8.243	11.157	8.801	8.564	7.561	7.141	old	young	-0.16545	2.96144	0.604124	1	high	low	0.0818378	2.96144	0.820073	1	female	male	-0.231523	2.96144	0.496339	1	Leucine-rich repeat	Leucine-rich repeat;SLIT and NTRK-like protein 5	Leucine-rich repeat;SLIT and NTRK-like protein 5;synaptopodin	Transcript_178681	118495at33208	59894_0:00003b	73502	9606_0:000e2a	both	SLITRK3;SLITRK5;SLITRK6;SLITRK1;SLITRK4;SLITRK2;GP1BB	118495at33208;217854at2759
TRINITY_DN1020_c1_g2	7.907	7.611	7.187	5.028	12.598	5.056	5.143	5.358	5.258	5.339	old	young	-0.384138	2.78481	0.17214	1	high	low	-0.0239534	2.7848	0.940565	1	female	male	0.27213	2.7848	0.369555	1	synaptophysin-like protein 1	synaptophysin-like protein 1	synaptophysin-like protein 1	Transcript_178684	1446480at2759	50402_0:00290c	39752	9606_0:000092	both	B4DYR7_HUMAN;SYPL2;SYNPR;SYPL;SYPL1;SYP	1446480at2759
TRINITY_DN1020_c2_g1	0.461	1.989	1.78	1.625	1.574	1.785	1.327	1.072	0.759	1.703	old	young	0.490762	0.620612	0.252463	1	high	low	0.0851786	0.620595	0.891737	1	female	male	-0.208706	0.620596	0.673371	1	Zinc finger C2H2 superfamily	Zinc finger C2H2 superfamily;zinc finger and BTB domain-containing protein 45;zinc finger and BTB domain-containing protein 20	Zinc finger C2H2 superfamily;zinc finger and BTB domain-containing protein 45;zinc finger and BTB domain-containing protein 20;formin-2;formin-1 isoform X1	Transcript_178686	1318335at2759	59894_0:003af4	5661	9606_0:000029	both	A0A024R5S3_HUMAN;ZNF669;ZNF281;ZNF684;ZNF124;ZNF692;ZBTB40;ZSCAN20;RLF;ZNF695;PRDM16;ZNF672;ZNF496;KLF17;ZBTB41;ZBTB18;ZFP69B;ZNF643;PRDM2;ZNF697;ZBTB37;ZNF648;Q53EM1_HUMAN;ZBTB48;GFI1;ZNF644;ZFP69;ZNF670;KLF18;ZNF362;ZNF691;MTF1;ZNF678;ZBTB7B;ZNF436;ZNF683;ZNF142;ZNF514;EGR4;ZNF806;B4DR15_HUMAN;ZNF2;OSR1;ZNF513;ZNF589;MYNN;A0A140VKG3_HUMAN;FEZF2;ZNF620;BCL6;LOC101928592;ZNF35;ZNF717;ZNF852;ZNF86…	1318335at2759
TRINITY_DN10210_c0_g1	1.624	3.473	1.415	1.027	1.729	1.488	2.096	3.125	1.745	1.254	old	young	0.278669	1.0373	0.527573	1	high	low	-0.0472465	1.03723	0.906844	1	female	male	-0.743686	1.03724	0.0749914	1	selenium-binding protein 1	selenium-binding protein 1	selenium-binding protein 1	Transcript_116063	172420at32523	100784_0:002fb6	28537	9606_0:0006d0	both	SELENBP1	172420at32523
TRINITY_DN10212_c0_g1	99.065	73.151	89.86	70.722	114.748	63.599	60.543	117.467	98.784	89.322	old	young	-0.154834	6.49806	0.431119	1	high	low	0.0096412	6.49806	0.970532	1	female	male	0.0770526	6.49806	0.703608	1	trafficking protein particle complex subunit 1	trafficking protein particle complex subunit 1;Trafficking protein particle complex 1	trafficking protein particle complex subunit 1;Trafficking protein particle complex 1	Transcript_116186	1431711at2759	156563_0:003e27	28756	9606_0:003f51	Homo sapiens	TRAPPC1	1431711at2759
TRINITY_DN10212_c1_g1	1.532	5.672	10.44	4.729	1.803	14.169	11.1	8.938	4.312	10.864	old	young	0.567211	2.95853	0.33029	1	high	low	0.242772	2.95854	0.72031	1	female	male	-1.00766	2.95854	0.0831806	1	GLTSCR1-like protein	GLTSCR1-like protein;glioma tumor suppressor candidate region gene 1 protein-like isoform X1;glioma tumor suppressor candidate region gene 1 protein	GLTSCR1-like protein;glioma tumor suppressor candidate region gene 1 protein-like isoform X1;glioma tumor suppressor candidate region gene 1 protein;uncharacterized protein C11orf87 homolog;NA	Transcript_116192	176788at33208	8036_0:00737a	28760	9606_0:001dae	both	BICRAL;BICRA	176788at33208
TRINITY_DN10215_c0_g1	2.564	1.722	1.712	1.442	4.969	2.583	1.026	2.574	2.94	2.045	old	young	-0.311014	1.30878	0.454942	1	high	low	-0.0222588	1.30871	0.957594	1	female	male	0.286347	1.30872	0.49834	1	Proteasomal ubiquitin receptor Rpn13/ADRM1	Proteasomal ubiquitin receptor Rpn13/ADRM1;proteasomal ubiquitin receptor ADRM1;proteasomal ubiquitin receptor ADRM1 isoform X1	Proteasomal ubiquitin receptor Rpn13/ADRM1;proteasomal ubiquitin receptor ADRM1;proteasomal ubiquitin receptor ADRM1 isoform X1	Transcript_116075	1479349at2759	13146_0:001b13	28572	9606_0:004adb	both	ADRM1	1479349at2759
TRINITY_DN10216_c0_g1	4.463	4.154	4.379	5.773	5.868	3.812	6.372	7.783	4.738	6.151	old	young	0.0930198	2.48597	0.740783	1	high	low	-0.419856	2.48596	0.0998372	1	female	male	0.0137452	2.48596	0.957945	1	E3 ubiquitin-protein ligase ARIH1	E3 ubiquitin-protein ligase ARIH1;RBR-type E3 ubiquitin transferase	E3 ubiquitin-protein ligase ARIH1;RBR-type E3 ubiquitin transferase	Transcript_116093	113062at32523	9407_0:0042da	28625	9606_0:0038d8	both	ARIH1;ARIH2;Q53ET9_HUMAN;ANKIB1;CUL7;CUL9	113062at32523;429758at33208;469819at2759
TRINITY_DN10217_c0_g1	0.394	1.229	0	0.234	1.082	0.187	0.949	0.383	0.809	0.98	old	young	-0.0737882	-0.466108	0.957715	1	high	low	-0.0817862	-0.46644	0.909807	1	female	male	0.0300566	-0.46641	0.955183	1	eosinophil peroxidase-like	eosinophil peroxidase-like;Haem peroxidase;peroxidasin homolog;eosinophil peroxidase	eosinophil peroxidase-like;Haem peroxidase;peroxidasin homolog;eosinophil peroxidase;NA	Transcript_116122	276568at2759	113540_0:00265d	27033	9606_0:000927	both	TPO;PXDN;PXDNL;LPO;EPX;MPO	276568at2759
TRINITY_DN10219_c0_g1	44.085	34.265	28.651	46.605	30.276	31.205	36.645	55.23	38.159	38.699	old	young	0.195687	5.32059	0.367893	1	high	low	-0.174423	5.32059	0.433139	1	female	male	0.0413952	5.32059	0.847774	1	NADH dehydrogenase	NADH dehydrogenase	NADH dehydrogenase	Transcript_116162	1577370at2759	181119_0:003cbe	28714	9606_0:004789	Homo sapiens	NDUFA3	1577370at2759
TRINITY_DN1021_c0_g1	14.898	15.246	15.553	13.74	17.871	13.121	14.488	15.921	14.436	15.928	old	young	-0.0560693	3.97422	0.717262	1	high	low	0.0141881	3.97422	0.939116	1	female	male	-0.00548172	3.97422	0.983315	1	N-alpha-acetyltransferase 60	N-alpha-acetyltransferase 60	N-alpha-acetyltransferase 60	Transcript_178580	1619974at2759	198806_0:000861	73480	9606_0:003e83	both	NAA60	1619974at2759
TRINITY_DN10220_c0_g1	1.207	0.454	1.428	0.615	1.167	0.966	1.756	0	1.03	1.64	old	young	-0.856307	0.200618	0.249097	1	high	low	0.383773	0.20078	0.668203	1	female	male	0.214017	0.200765	0.771905	1	synaptobrevin homolog YKT6	synaptobrevin homolog YKT6	synaptobrevin homolog YKT6	Transcript_116230	1362424at2759	188379_0:000fce	21282	9606_0:001f01	both	YKT6	1362424at2759
TRINITY_DN10222_c0_g1	1.932	1.461	4.259	1.538	1.792	1.768	2.554	3.006	1.32	1.609	old	young	-0.347541	1.18568	0.393295	1	high	low	-0.062888	1.18573	0.881837	1	female	male	-0.533319	1.18572	0.216972	1	Zinc finger C3HC-type containing 1	Zinc finger C3HC-type containing 1;nuclear-interacting partner of ALK;zf-C3HC-domain-containing protein	Zinc finger C3HC-type containing 1;nuclear-interacting partner of ALK;zf-C3HC-domain-containing protein	Transcript_116215	130482at32523	13146_0:000803	28822	9606_0:001fca	both	ZC3HC1	130482at32523
TRINITY_DN102236_c0_g1	0	0	0.547	0	0.346	0	0	1.546	0	1.986	old	young	2.0279	-0.95594	0.50085	1	high	low	-0.0944876	-0.956224	0.887765	1	female	male	0.722773	-0.956198	0.732137	1	Vacuolar protein sorting 13 homolog B	Vacuolar protein sorting 13 homolog B;vacuolar protein sorting-associated protein 13B isoform X1	Vacuolar protein sorting 13 homolog B;vacuolar protein sorting-associated protein 13B isoform X1	Transcript_263049	1443at7742	60711_0:0018aa	9245	9606_0:002356	both	VPS13B	1443at7742
TRINITY_DN10226_c0_g1	2.378	3.789	6.409	5.032	5.861	4.837	5.66	3.082	1.518	4.476	old	young	-0.0179347	2.17446	0.974671	1	high	low	-0.274851	2.17446	0.494253	1	female	male	-0.0225646	2.17446	0.975817	1	stress-70 protein, mitochondrial	stress-70 protein, mitochondrial;78 kDa glucose-regulated protein;Heat shock protein 70;Stress-70 protein, mitochondrial	stress-70 protein, mitochondrial;78 kDa glucose-regulated protein;Heat shock protein 70;Stress-70 protein, mitochondrial	Transcript_116208	118667at7742	8996_0:002690	9552	9606_0:0017bd	both	HSPA9;HEL-S-89n;HSPA5;B3KSM6_HUMAN;HSPA6;A0A1U9X7W7_HUMAN;HSPA1L;B3KTT5_HUMAN;HSPA1A;HSPA1B;HEL-S-72p;HSPA8;Q53HF2_HUMAN;HSPA2;A0A140VK72_HUMAN;HSPA13	118667at7742;237853at33208;288077at2759
TRINITY_DN10227_c0_g1	5.537	4.578	6.697	8.17	4.148	3.851	2.781	8.186	7.172	3.639	old	young	0.103641	2.52718	0.787848	1	high	low	-0.0768431	2.5272	0.831417	1	female	male	-0.0906716	2.52719	0.837461	1	programmed cell death protein 7	programmed cell death protein 7	programmed cell death protein 7;formin-2;formin-2-like;wiskott-Aldrich syndrome protein family member 2;probable ATP-dependent RNA helicase DDX5;probable ATP-dependent RNA helicase DDX5 isoform X1;ATP-dependent RNA helicase DBP2	Transcript_115958	1097362at2759	89399_0:002a85	28404	9606_0:003934	both	PDCD7	1097362at2759
TRINITY_DN10228_c0_g1	0.639	0.815	1.353	1.261	0.826	1.755	0.304	3.122	1.001	1.135	old	young	0.97851	0.414536	0.0636068	0.85277	high	low	-0.215739	0.41448	0.715229	1	female	male	-0.559657	0.414485	0.367259	1	protein NLRC5	protein NLRC5;protein NLRC3-like	protein NLRC5;protein NLRC3-like	Transcript_116104	11319at7742	128390_0:002aba	11726	9606_0:003ed9	both	DKFZp686O13216;NLRC5;Q9H6Y0_HUMAN;NLRP3;CARD4;NOD1;NLRX1;NLRP6;NLRP14;A0A140VJT8_HUMAN;RNH1;NLRP10;CIITA;NOD2;MHC2TA;FLJ00398;NLRC3;NLRP1;NLRP2;NLRP8;NLRP13;B2RCA1_HUMAN;NLRP4;NLRP7;NLRP5;NLRP9;NLRP11;NLRP12;LOC112267910	11319at7742;68391at33208
TRINITY_DN10229_c0_g2	4.386	5.376	4.695	5.727	7.237	5.115	5.496	4.995	4.281	4.98	old	young	0.0195853	2.45329	0.927435	1	high	low	-0.207683	2.45328	0.371025	1	female	male	0.0732018	2.45328	0.766082	1	26S proteasome non-ATPase regulatory subunit 14	26S proteasome non-ATPase regulatory subunit 14	26S proteasome non-ATPase regulatory subunit 14	Transcript_116061	1031881at2759	156563_0:001b7e	28530	9606_0:000d8a	both	A0A140VKF2_HUMAN;PSMD14;COPS5	1031881at2759
TRINITY_DN1022_c0_g1	44.134	56.076	55.477	59.851	55.549	44.666	54.668	45.607	39.158	42.134	old	young	0.00663187	5.69122	0.971082	1	high	low	-0.134145	5.69122	0.444575	1	female	male	-0.0475367	5.69122	0.801263	1	T-complex protein 1 subunit eta	T-complex protein 1 subunit eta;T-complex protein 1 subunit alpha;GroEL-like apical domain superfamily	T-complex protein 1 subunit eta;T-complex protein 1 subunit alpha;GroEL-like apical domain superfamily;T-complex protein 1 subunit eta;T-complex protein 1 subunit alpha;GroEL-like apical domain superfamily;T-complex protein 1 subunit eta-like	Transcript_179420	113456at32523	56313_0:003248	46424	9606_0:000d4b	both	CCT7;TCP1;CCT2;HEL-S-100n	113456at32523;205390at33208
TRINITY_DN10231_c0_g1	1.393	0.857	1.193	1.614	1.062	1.035	0.91	1.309	1.351	1.048	old	young	-0.00287542	0.377315	1	1	high	low	-0.0149596	0.377382	0.96693	1	female	male	0.132799	0.377376	0.72376	1	tetratricopeptide repeat protein 8	tetratricopeptide repeat protein 8;Tetratricopeptide repeat domain 8	tetratricopeptide repeat protein 8;Tetratricopeptide repeat domain 8	Transcript_116290	118030at32523	9913_0:00204f	28938	9606_0:0037bd	both	TTC8	118030at32523
TRINITY_DN102320_c0_g1	0	0.752	0	0.954	0	1.817	0.786	0	1.641	0	old	young	0.506887	-0.481863	0.821833	1	high	low	0.681121	-0.481751	0.844801	1	female	male	-1.81931	-0.481761	0.488932	1	Hyaluronan synthase 3	Hyaluronan synthase 3;hyaluronan synthase 2;hyaluronan synthase 3	Hyaluronan synthase 3;hyaluronan synthase 2;hyaluronan synthase 3	Transcript_269235	113162at32523	198806_0:0012c1	88827	9606_0:003d58	both	HAS3;HAS2;HAS1	113162at32523;160919at7742;207520at33208
TRINITY_DN10233_c0_g1	0.895	1.017	0.967	0.853	1.044	1.418	1.028	1.916	1.09	1.645	old	young	0.439649	0.391775	0.232897	1	high	low	0.0164794	0.391742	1	1	female	male	-0.232735	0.391745	0.594717	1	protein numb homolog isoform X1	protein numb homolog isoform X1;Protein numb	protein numb homolog isoform X1;Protein numb	Transcript_115975	1110016at2759	30455_0:0028ea	28420	9606_0:00381b	both	NUMB;NUMBL	1110016at2759
TRINITY_DN10234_c0_g1	4.04	4.053	2.858	3.134	3.906	3.525	3.304	2.79	2.862	4.093	old	young	0.0611443	1.86796	0.831502	1	high	low	0.19639	1.86797	0.497781	1	female	male	0.150898	1.86797	0.589152	1	Mitochondrial carrier protein	Mitochondrial carrier protein;calcium-binding mitochondrial carrier protein SCaMC-1-like	Mitochondrial carrier protein;calcium-binding mitochondrial carrier protein SCaMC-1-like	Transcript_116198	1253450at2759	1026970_0:0015b8	28771	9606_0:0045d9	both	MGC26694;Q8NHH2_HUMAN;SLC25A42;SLC25A43	1253450at2759
TRINITY_DN102364_c0_g1	0.894	1.352	0	0	0	0	1.413	0	0	0	old	young	-0.777678	-1.07833	0.83615	1	high	low	0.0672688	-1.07819	1	1	female	male	-1.03476	-1.0782	0.907721	1	uncharacterized protein K02A2.6-like	uncharacterized protein K02A2.6-like;Reverse transcriptase	uncharacterized protein K02A2.6-like;Reverse transcriptase	Transcript_269258	151906at7742	198806_0:000b89	8938	9606_0:000a20	both	LOC105373926;LOC105374103;LOC112267992;LOC105379356;LOC105376526;LOC107984745;C8orf33;RTL1;LOC105376906;GIN1;PEG10;NYNRIN;RTL3;RTL4	151906at7742;195413at33208;583605at2759
TRINITY_DN10237_c0_g1	0.511	1.742	1.58	0.785	0.87	1.722	1.697	1.107	0.569	1.418	old	young	0.370505	0.407535	0.448333	1	high	low	0.218641	0.407546	0.714299	1	female	male	-0.737445	0.407545	0.123184	1	renalase	renalase	renalase	Transcript_115965	224007at32523	198806_0:0006d0	28414	9606_0:002aaa	both	RNLS	224007at32523
TRINITY_DN1023_c0_g1	4.626	11.238	7.726	4.858	4.805	3.576	4.268	7.811	7.076	4.849	old	young	0.188487	2.68171	0.614329	1	high	low	0.342476	2.68171	0.375691	1	female	male	-0.611009	2.68171	0.0848812	1	Zinc finger C2H2 superfamily	Zinc finger C2H2 superfamily;myc-associated zinc finger protein;MYC associated zinc finger protein	Zinc finger C2H2 superfamily;myc-associated zinc finger protein;MYC associated zinc finger protein	Transcript_179189	130237at33208	38626_0:002dcd	10222	9606_0:000029	both	A0A024R5S3_HUMAN;ZNF669;ZNF684;ZNF124;ZBTB40;ZSCAN20;ZNF695;ZNF672;ZNF496;ZBTB41;ZFP69B;ZNF643;ZNF697;ZNF648;Q53EM1_HUMAN;ZBTB48;ZFP69;ZNF670;ZNF691;ZNF678;ZNF436;ZNF142;ZNF514;ZNF806;B4DR15_HUMAN;ZNF2;ZNF589;MYNN;ZNF620;LOC101928592;ZNF35;ZNF717;ZNF852;ZNF860;ZNF621;ZNF619;ZNF502;ZNF80;ZNF662;ZNF660;ZNF445;ZKSCAN7;ZNF501;ZNF197;Q59H97_HUMAN;ZBTB11;ZNF141;PRDM5;ZBTB49;ZNF732;ZNF595;DKFZp666E157;Z…	130237at33208;1318335at2759
TRINITY_DN1023_c1_g1	20.196	21.818	35.24	25.251	34.567	23.158	22.939	29.867	23.591	27.022	old	young	-0.0894008	4.7666	0.620026	1	high	low	-0.0824945	4.7666	0.657007	1	female	male	-0.0509933	4.7666	0.791027	1	zinc finger and BTB domain-containing protein 2	zinc finger and BTB domain-containing protein 2;Zinc finger C2H2 superfamily;zinc finger and BTB domain-containing protein 2 isoform X1	zinc finger and BTB domain-containing protein 2;Zinc finger C2H2 superfamily;zinc finger and BTB domain-containing protein 2 isoform X1;zinc finger and BTB domain-containing protein 2;Zinc finger C2H2 superfamily	Transcript_179198	113987at32523	216574_0:00273e	47100	9606_0:001b42	both	ZBTB2;A0A024R5S3_HUMAN;ZNF669;ZNF281;ZNF684;ZNF124;ZNF692;ZBTB40;ZSCAN20;RLF;ZNF695;PRDM16;ZNF672;ZNF496;KLF17;ZBTB41;ZBTB18;ZFP69B;ZNF643;PRDM2;ZNF697;ZBTB37;ZNF648;Q53EM1_HUMAN;ZBTB48;GFI1;ZNF644;ZFP69;ZNF670;KLF18;ZNF362;ZNF691;MTF1;ZNF678;ZBTB7B;ZNF436;ZNF683;ZNF142;ZNF514;EGR4;ZNF806;B4DR15_HUMAN;ZNF2;OSR1;ZNF513;ZNF589;MYNN;A0A140VKG3_HUMAN;FEZF2;ZNF620;BCL6;LOC101928592;ZNF35;ZNF717;ZNF852…	113987at32523;1318335at2759;206379at7742
TRINITY_DN1023_c3_g1	3.896	7.891	12.402	14.525	18.22	15.806	12.115	15.915	13.322	16.477	old	young	0.255383	3.75226	0.455666	1	high	low	-0.312364	3.75225	0.364639	1	female	male	-0.0612263	3.75225	0.879344	1	cysteine/serine-rich nuclear protein 3	cysteine/serine-rich nuclear protein 3;cysteine/serine-rich nuclear protein 2	cysteine/serine-rich nuclear protein 3;cysteine/serine-rich nuclear protein 2	Transcript_179202	133004at32523	8932_0:0001f9	8342	9606_0:0008e7	both	CSRNP3;CSRNP2;AXUD1;CSRNP1	133004at32523;201013at7742;262890at33208
TRINITY_DN1023_c4_g1	135.893	143.571	144.66	138.05	127.788	102.344	123.876	126.111	133.891	125.944	old	young	-0.0666691	7.08078	0.658459	1	high	low	0.0907111	7.08078	0.568539	1	female	male	-0.0411825	7.08078	0.801076	1	U4/U6 small nuclear ribonucleoprotein Prp31	U4/U6 small nuclear ribonucleoprotein Prp31	U4/U6 small nuclear ribonucleoprotein Prp31	Transcript_179203	131796at32523	38654_0:0000a5	73701	9606_0:0045d4	both	PRPF31	131796at32523
TRINITY_DN102414_c0_g1	0.644	0.974	0	0	4.256	0	1.022	1.754	0.528	0.965	old	young	-0.70787	0.114135	0.619704	1	high	low	-1.57233	0.113468	0.222631	1	female	male	0.847756	0.113528	0.50889	1	Small GTPase superfamily	Small GTPase superfamily;ras-related C3 botulinum toxin substrate 3;ras-related C3 botulinum toxin substrate 1	Small GTPase superfamily;ras-related C3 botulinum toxin substrate 3;ras-related C3 botulinum toxin substrate 1	Transcript_250219	1091615at2759	59894_0:002a2a	14102	9606_0:0000da	both	RHOU;CDC42;HEL-S-42;RHOQ;ARHH;RHOH;RAC1;ARHG;RHOG;RHOF;Q7Z513_HUMAN;RHOJ;RHOV;RAC3;RAC2;V9H0H7_HUMAN	1091615at2759
TRINITY_DN102417_c0_g1	0	0.553	0	0	0	1.334	0	1.137	0	0	old	young	7.03648	-1.34749	0.0262378	0.57846	high	low	0.215604	-1.34809	1	1	female	male	-6.77603	-1.34804	0.100699	1	nidogen-1	nidogen-1	nidogen-1	Transcript_250232	14295at7742	30419_0:00269a	16899	9606_0:00009c	both	NID1;NID2	14295at7742
TRINITY_DN10241_c0_g1	0.737	1.291	0.383	0.687	1.158	0.714	0.447	0.638	0.536	0.679	old	young	0.33493	-0.271459	0.52387	1	high	low	0.0923272	-0.271609	0.90336	1	female	male	0.214082	-0.271596	0.709327	1	zinc transporter 9	zinc transporter 9;Cation efflux protein	zinc transporter 9;Cation efflux protein	Transcript_116197	130399at32523	175836_0:0017eb	28765	9606_0:001546	both	SLC30A9	130399at32523
TRINITY_DN10243_c0_g1	1.41	0.911	1.297	0.747	1.754	1.591	1.378	0.692	1.666	1.429	old	young	-0.478421	0.502157	0.207408	1	high	low	0.352218	0.502187	0.391397	1	female	male	-0.0104771	0.502184	0.997374	1	amyloid beta A4 precursor protein-binding family B member 1-interacting protein	amyloid beta A4 precursor protein-binding family B member 1-interacting protein;Amyloid beta precursor protein binding family B member 1 interacting protein	amyloid beta A4 precursor protein-binding family B member 1-interacting protein;Amyloid beta precursor protein binding family B member 1 interacting protein	Transcript_116067	105068at9347	9606_0:002983	28550	9606_0:002983	Homo sapiens	APBB1IP;RAPH1	105068at9347;256247at7742
TRINITY_DN10244_c0_g1	1.216	1.337	0.69	0.726	1.763	0.787	0.374	0.223	0.559	0.927	old	young	-0.143155	-0.0602475	0.847444	1	high	low	0.403572	-0.0603145	0.542675	1	female	male	0.701345	-0.0603084	0.221062	1	WW domain-containing transcription regulator protein 1	WW domain-containing transcription regulator protein 1;transcriptional coactivator YAP1 isoform X1;yorkie homolog	WW domain-containing transcription regulator protein 1;transcriptional coactivator YAP1 isoform X1;yorkie homolog	Transcript_116239	1006566at2759	299123_0:000e7a	28849	9606_0:000edf	both	WWTR1;DKFZp451O0517;YAP1	1006566at2759
TRINITY_DN10245_c0_g1	1.888	3.317	1.859	2.986	5.36	4.418	3.996	3.588	3.621	3.543	old	young	0.109543	1.86401	0.749684	1	high	low	-0.269179	1.86396	0.432882	1	female	male	-0.11871	1.86396	0.756246	1	Erythrocyte membrane protein band 4.2	Erythrocyte membrane protein band 4.2;Transglutaminase, C-terminal;erythrocyte membrane protein band 4.2	Erythrocyte membrane protein band 4.2;Transglutaminase, C-terminal;erythrocyte membrane protein band 4.2	Transcript_116164	136521at7742	38654_0:003bd6	20104	9606_0:0039ba	both	EPB42;TGM4;F13A1;TGM1;CCNI;TGM7;B4DPS8_HUMAN;TGM5;HEL-S-45;TGM2;TGM3;TGM6	136521at7742;153729at33208
TRINITY_DN102463_c0_g1	0	0.899	1.307	0.569	0.414	0.543	1.88	0	0	0	old	young	-0.815943	-0.568076	0.672048	1	high	low	-0.664548	-0.567947	0.676629	1	female	male	-1.73763	-0.567958	0.429149	1	putative Polycomb group protein ASXL1	putative Polycomb group protein ASXL1;putative Polycomb group protein ASXL3	putative Polycomb group protein ASXL1;putative Polycomb group protein ASXL3	Transcript_250203	20577at32523	100784_0:002fe8	85377	9606_0:004b63	both	ASXL1;ASXL3	20577at32523;28583at7742
TRINITY_DN10246_c0_g1	2.28	0.615	1.024	0.948	1.045	1.672	0.688	0.45	1.018	0.335	old	young	-0.568117	0.174043	0.324308	1	high	low	0.646168	0.174253	0.285572	1	female	male	0.286242	0.174234	0.620487	1	galanin receptor type 1	galanin receptor type 1;galanin receptor type 2	galanin receptor type 1;galanin receptor type 2	Transcript_116278	1294084at2759	8932_0:00110d	28902	9606_0:004217	both	GALR2;GALR1;KISS1R;GALR3	1294084at2759
TRINITY_DN10248_c0_g2	1.737	0	0	0	0	0	0	1.585	1.731	0	old	young	-1.2362	-0.70839	0.718897	1	high	low	0.660199	-0.708146	0.961993	1	female	male	-0.293788	-0.708168	1	1	cilia- and flagella-associated protein 54	cilia- and flagella-associated protein 54;uncharacterized protein CFAP54	cilia- and flagella-associated protein 54;uncharacterized protein CFAP54	Transcript_116171	2109at32523	8897_0:000855	28722	9606_0:0030e9	both	CFAP54	2109at32523
TRINITY_DN10249_c0_g1	1.752	1.996	3.539	2.684	4.596	2.757	2.815	2.124	2.329	2.861	old	young	-0.246967	1.53472	0.448222	1	high	low	-0.192687	1.5347	0.573503	1	female	male	0.104315	1.5347	0.773448	1	glutamine and serine-rich protein 1	glutamine and serine-rich protein 1	glutamine and serine-rich protein 1	Transcript_116146	24068at32523	198806_0:001f5c	28698	9606_0:002d1e	both	B3KWV1_HUMAN;QSER1	24068at32523
TRINITY_DN1024_c0_g1	9.248	7.342	9.018	6.781	9.496	6.433	7.292	7.728	7.471	8.844	old	young	-0.191107	3.05604	0.339398	1	high	low	0.120303	3.05604	0.588372	1	female	male	0.107715	3.05604	0.616638	1	translocation protein SEC63 homolog	translocation protein SEC63 homolog	translocation protein SEC63 homolog	Transcript_178109	105032at7742	13146_0:003623	28332	9606_0:001dcc	both	SEC63	105032at7742
TRINITY_DN1024_c0_g2	87.383	86.494	82.711	90.422	87.763	105.2	96.493	86.027	64.751	77.469	old	young	0.0915498	6.49017	0.579959	1	high	low	-0.0393341	6.49017	0.814247	1	female	male	-0.094904	6.49017	0.586483	1	Reticulon	Reticulon;reticulon-4 isoform X1	Reticulon;reticulon-4 isoform X1;Reticulon;reticulon-4;Reticulon;reticulon-4 isoform X1;reticulon-4	Transcript_178110	130350at33208	198806_0:003921	73248	9606_0:00093c	both	RTN4;RTN1	130350at33208
TRINITY_DN1024_c1_g1	5.809	4.749	6.115	6.066	8.845	5.977	5.931	6.048	5.409	7.192	old	young	-0.0873113	2.69588	0.703142	1	high	low	-0.113181	2.69588	0.627449	1	female	male	0.202331	2.69588	0.370833	1	uncharacterized protein LOC106630209 isoform X1	uncharacterized protein LOC106630209 isoform X1	uncharacterized protein LOC106630209 isoform X1;myotubularin-related protein 7;myotubularin-related protein 8;myotubularin-related protein 9	Transcript_178116	104509at7742	50402_0:0010a3	31446	9606_0:0022a5	both	B7Z9Q7_HUMAN;B7ZAG8_HUMAN;MTMR7;MTMR8;MTMR9;MTMR6;MTMR2;MTMR4;MTMR3;MTM1;MTMR1	104509at7742;192248at33208;824298at2759
TRINITY_DN1024_c1_g2	26.582	24.728	20.885	27.793	26.14	20.474	20.166	17.135	20.606	22.497	old	young	-0.0106223	4.56223	0.957333	1	high	low	0.0630715	4.56224	0.757508	1	female	male	0.239164	4.56224	0.181533	1	UPF0415 protein C7orf25 homolog	UPF0415 protein C7orf25 homolog	UPF0415 protein C7orf25 homolog	Transcript_178129	1139278at2759	198806_0:00196d	73257	9606_0:001f31	both	C7orf25	1139278at2759
TRINITY_DN10253_c0_g2	0.369	1.885	2.327	1.675	1.537	2.219	1.965	1.957	1.129	1.239	old	young	0.295465	0.81987	0.530091	1	high	low	-0.158444	0.81985	0.730954	1	female	male	-0.755719	0.819852	0.0924363	1	Spectrin beta chain	Spectrin beta chain;spectrin alpha chain, non-erythrocytic 1 isoform X1	Spectrin beta chain;spectrin alpha chain, non-erythrocytic 1 isoform X1	Transcript_116263	15759at33208	30419_0:000260	12040	9606_0:0004c7	both	SPTA1;SPTBN1;SPTAN1;SPTBN2;SPTB;SPTBN5;SPTBN4;ACTN2;ACTN3;B4DZQ2_HUMAN;ACTN1;FGFR2;CLMN;ACTN4;GPR183	15759at33208;543832at2759
TRINITY_DN10253_c0_g3	0.418	2.021	1.747	0.951	2.461	1.185	1.654	2.412	0.875	1.2	old	young	0.157194	0.68558	0.760778	1	high	low	-0.50053	0.685429	0.292097	1	female	male	-0.502979	0.685443	0.317457	1	glucocorticoid modulatory element-binding protein 2	glucocorticoid modulatory element-binding protein 2	glucocorticoid modulatory element-binding protein 2	Transcript_116264	124263at32523	9233_0:002704	3872	9606_0:004c37	both	GMEB2;GMEB1	124263at32523;231503at7742
TRINITY_DN10256_c0_g1	1.542	7.318	0.552	1.594	4.002	0.127	0.633	1.458	1.546	1.822	old	young	0.664282	1.13559	0.420792	1	high	low	0.318691	1.13543	0.747951	1	female	male	0.0706695	1.13544	0.910299	1	Ribosomal protein S5	Ribosomal protein S5;40S ribosomal protein S2	Ribosomal protein S5;40S ribosomal protein S2;actin, alpha cardiac muscle 1;Actin	Transcript_116269	1197354at2759	7868_0:002e70	28899	9606_0:003c2b	both	RPS2	1197354at2759
TRINITY_DN1025_c0_g1	129.428	132.119	255.07	177.927	210.357	140.59	148.474	142.135	177.59	177.767	old	young	-0.246123	7.44875	0.193119	1	high	low	0.0670714	7.44875	0.756786	1	female	male	-0.0214542	7.44875	0.925962	1	tripartite motif-containing protein 7	tripartite motif-containing protein 7;Zinc finger, RING-type;Tripartite motif containing 69;zinc finger protein RFP-like;LOW QUALITY PROTEIN: E3 ubiquitin-protein ligase TRIM39-like	tripartite motif-containing protein 7;Zinc finger, RING-type;Tripartite motif containing 69;zinc finger protein RFP-like;LOW QUALITY PROTEIN: E3 ubiquitin-protein ligase TRIM39-like;tripartite motif-containing protein 7;Zinc finger, RING-type;zinc finger protein RFP-like	Transcript_177575	131582at32523	36300_0:00343f	24092	9606_0:00199d	both	TRIM7;A0A1U9X8M5_HUMAN;TRIM10;TRIM58;TRIM17;TRIM11;TRIM62;TRIM60;TRIML1;TRIM41;A0A1U9X8R9_HUMAN;TRIM27;TRIM39;TRIM38;TRIM15;TRIM26;TRIM74;TRIM4;TRIM73;TRIM50;B4DQS5_HUMAN;TRIM22;TRIM21;TRIM6-TRIM34;TRIM34;TRIM68;TRIM69;MEFV;PYDC1;TRIM72	131582at32523;158777at7742
TRINITY_DN10260_c0_g1	0.868	0.976	1.096	0.88	0.821	0.957	1.074	1.303	1.453	1.618	old	young	0.096866	0.291484	0.833868	1	high	low	0.242271	0.291511	0.565309	1	female	male	-0.218793	0.291509	0.605685	1	microtubule-associated serine/threonine-protein kinase 1	microtubule-associated serine/threonine-protein kinase 1;microtubule-associated serine/threonine-protein kinase 3;microtubule-associated serine/threonine-protein kinase 2 isoform X1	microtubule-associated serine/threonine-protein kinase 1;microtubule-associated serine/threonine-protein kinase 3;microtubule-associated serine/threonine-protein kinase 2 isoform X1	Transcript_116100	164781at33208	48883_0:001880	3588	9606_0:0003e1	both	MAST2;MAST4;B4DKT8_HUMAN;B4DS23_HUMAN;B4DSE5_HUMAN;Q6T2V4_HUMAN;MAST1;MAST3	164781at33208
TRINITY_DN102620_c0_g1	1.397	2.38	2.31	1.336	4.864	2.557	3.879	2.718	1.718	2.096	old	young	-0.334238	1.4107	0.403353	1	high	low	-0.535841	1.41062	0.16865	1	female	male	-0.223823	1.41063	0.603244	1	leucine-rich repeat-containing protein 32	leucine-rich repeat-containing protein 32;negative regulator of reactive oxygen species;Leucine-rich repeat	leucine-rich repeat-containing protein 32;negative regulator of reactive oxygen species;Leucine-rich repeat	Transcript_234718	113290at7742	128390_0:0012c1	49626	9606_0:001155	both	NRROS;LRRC32;LRRC40;PRELP;LRRC52;LRRC38;B3KS64_HUMAN;FMOD;Q12833_HUMAN;LRRC53;PODN;LRRIQ4;LRTM1;CPN2;GP5;LRRC15;LRRC70;CD180;LRRD1;TRIL;ASPN;LRRC26;OMD;ECM2;LRRC55;RTN4RL2;FLRT1;DCN;LRTM2;KERA;FLRT2;IGFALS;OMG;CHAD;RTN4RL1;HMFT1766;LRG1;A8K3W6_HUMAN;PODNL1;FLRT3;RTN4R;CHADL;LOC112267886;BGN;NYX	113290at7742;826997at2759
TRINITY_DN10264_c0_g2	2.913	1.518	0.958	1.627	3.525	2.295	2.883	5.511	1.649	1.118	old	young	0.0145065	1.34651	0.985502	1	high	low	-0.869716	1.34643	0.0539529	1	female	male	-0.188608	1.34643	0.745882	1	glycerol kinase 2	glycerol kinase 2;glycerol kinase;putative glycerol kinase 5;Glycerol kinase	glycerol kinase 2;glycerol kinase;putative glycerol kinase 5;Glycerol kinase;BTB/POZ domain-containing protein KCTD8-like;BTB/POZ domain-containing protein KCTD8	Transcript_116082	134823at7742	128390_0:0033c7	343	9606_0:0014bd	both	A0A140VKG0_HUMAN;GK2;B4DH54_HUMAN;GJA1;GK;GK5	134823at7742;352321at33208
TRINITY_DN10265_c0_g1	255.844	139.488	102.409	95.545	99.159	108.198	99.537	145.384	138.212	185.809	old	young	-0.0670349	7.15806	0.829487	1	high	low	0.566944	7.15806	0.0442068	1	female	male	0.333568	7.15806	0.265658	1	EF-hand domain	EF-hand domain;Myosin light polypeptide 6;myosin light chain 6B;myosin light polypeptide 6;myosin light chain 3;myosin light chain 1/3, skeletal muscle isoform isoform X1	EF-hand domain;Myosin light polypeptide 6;myosin light chain 6B;myosin light polypeptide 6;myosin light chain 3;myosin light chain 1/3, skeletal muscle isoform isoform X1;EF-hand domain;myosin light polypeptide 6;myosin light chain 6B;myosin light chain 3;myosin light chain 1/3, skeletal muscle isoform isoform X1	Transcript_116139	1470794at2759	9031_0:003f18	28660	9606_0:0006d5	both	CALML6;MYL1;MYL3;MYL6;MYL6B;MYL4;CABP5	1470794at2759
TRINITY_DN10266_c0_g1	13.121	12.101	12.682	13.264	13.967	10.603	12.383	11.384	13.015	13.155	old	young	-0.104353	3.71257	0.54275	1	high	low	0.0373099	3.71257	0.851416	1	female	male	0.0742753	3.71257	0.678626	1	ATP synthase subunit s, mitochondrial	ATP synthase subunit s, mitochondrial	ATP synthase subunit s, mitochondrial;L-2-hydroxyglutarate dehydrogenase, mitochondrial;chromatin modification-related protein MEAF6;chromatin modification-related protein MEAF6 isoform X1;immunoglobulin-like domain-containing receptor 2;clustered mitochondria protein homolog;Clustered mitochondria protein homolog	Transcript_116037	1395428at2759	50402_0:003860	28498	9606_0:0037c3	both	ATP5S	1395428at2759
TRINITY_DN102671_c0_g1	0.899	1.487	0.992	1.021	1.362	1.811	0.571	1.677	1.775	0.535	old	young	0.236721	0.421076	0.62509	1	high	low	0.207522	0.421015	0.69348	1	female	male	-0.608833	0.42102	0.190679	1	Chloride intracellular channel protein	Chloride intracellular channel protein;chloride intracellular channel protein 6	Chloride intracellular channel protein;chloride intracellular channel protein 6	Transcript_234677	142774at9347	9407_0:003315	90876	9606_0:00051c	Homo sapiens	CLIC4;CLIC6;CLIC5;CLIC1;CLIC3;CLIC2	142774at9347;214911at32523;541338at33208
TRINITY_DN10268_c1_g1	0.437	0.217	0.321	0.477	1.04	1.798	0.981	0.903	0.72	0.858	old	young	0.27527	-0.198829	0.672872	1	high	low	-0.131193	-0.19893	0.832035	1	female	male	-0.356582	-0.198921	0.623351	1	vacuolar protein sorting-associated protein 11 homolog	vacuolar protein sorting-associated protein 11 homolog;WD40/YVTN repeat-like-containing domain superfamily	vacuolar protein sorting-associated protein 11 homolog;WD40/YVTN repeat-like-containing domain superfamily	Transcript_116057	227087at33208	103695_0:0002bd	28525	9606_0:002df8	both	VPS11	227087at33208
TRINITY_DN102692_c0_g1	0	1.628	0	0	0	0.983	0	0	0	0	old	young	6.88846	-1.46809	0.0977198	0.936315	high	low	6.62965	-1.46852	0.174093	1	female	male	-6.62815	-1.46848	0.23015	1	kalirin isoform X1	kalirin isoform X1;kalirin;triple functional domain protein	kalirin isoform X1;kalirin;triple functional domain protein	Transcript_234711	2215at32523	100784_0:001fbe	12179	9606_0:000f43	both	KALRN;TRIO	2215at32523
TRINITY_DN10269_c0_g1	1.583	0.992	1.192	0.538	0.463	0.987	0.884	0.446	0.831	0.635	old	young	-0.460461	-0.0339349	0.383568	1	high	low	0.865997	-0.0336865	0.0879734	1	female	male	-0.216409	-0.033709	0.723893	1	cdc42 effector protein 4	cdc42 effector protein 4	cdc42 effector protein 4	Transcript_116246	234764at32523	216574_0:0021fc	28857	9606_0:004037	both	CDC42EP4	234764at32523
TRINITY_DN1026_c0_g1	35.739	42.462	49.789	37.729	55.541	44.289	41.494	46.916	44.157	49.034	old	young	-0.0300175	5.53094	0.834176	1	high	low	0.0412834	5.53094	0.785028	1	female	male	-0.101202	5.53094	0.485718	1	tubulin-specific chaperone C	tubulin-specific chaperone C	tubulin-specific chaperone C;GLTSCR1-like protein	Transcript_177429	1618114at2759	59729_0:000cde	61255	9606_0:001ab8	both	TBCC	1618114at2759
TRINITY_DN1026_c1_g1	23.37	29.432	38.665	34.556	36.748	30.206	29.66	40.144	31.18	34.139	old	young	0.0845015	5.08586	0.609924	1	high	low	-0.107482	5.08586	0.524102	1	female	male	-0.125501	5.08586	0.464398	1	Zinc finger protein 384	Zinc finger protein 384;Zinc finger C2H2 superfamily;zinc finger protein 384;zinc finger protein 384 isoform X1	Zinc finger protein 384;Zinc finger C2H2 superfamily;zinc finger protein 384;zinc finger protein 384 isoform X1;Zinc finger protein 384;Zinc finger C2H2 superfamily;zinc finger protein 384 isoform X1	Transcript_177448	123528at32523	202946_0:003816	62537	9606_0:000716	both	ZNF362;ZNF384;A0A024R5S3_HUMAN;ZNF669;ZNF281;ZNF684;ZNF124;ZNF692;ZBTB40;ZSCAN20;RLF;ZNF695;PRDM16;ZNF672;ZNF496;KLF17;ZBTB41;ZBTB18;ZFP69B;ZNF643;PRDM2;ZNF697;ZBTB37;ZNF648;Q53EM1_HUMAN;ZBTB48;GFI1;ZNF644;ZFP69;ZNF670;KLF18;ZNF691;MTF1;ZNF678;ZBTB7B;ZNF436;ZNF683;ZNF142;ZNF514;EGR4;ZNF806;B4DR15_HUMAN;ZNF2;OSR1;ZNF513;ZNF589;MYNN;A0A140VKG3_HUMAN;FEZF2;ZNF620;BCL6;LOC101928592;ZNF35;ZNF717;ZNF85…	123528at32523;1318335at2759
TRINITY_DN1026_c2_g1	3.859	3.197	3.419	5.089	4.252	5.72	4.089	6.167	3.249	2.491	old	young	0.264737	2.1312	0.403962	1	high	low	-0.34414	2.13119	0.27886	1	female	male	-0.202741	2.13119	0.569323	1	Tubulin alpha chain	Tubulin alpha chain;tubulin alpha-8 chain	Tubulin alpha chain;tubulin alpha-8 chain	Transcript_177466	147064at32523	50402_0:000c5f	8294	9606_0:000a29	both	TUBA4A;TUBA2;TUBA3E;B7Z1K5_HUMAN;TUBA1C;TUBA1A;TUBA1B;TUBA8;TUBAL3	147064at32523;275336at33208
TRINITY_DN1026_c2_g2	3.06	4.907	3.273	3.214	3.299	3.912	3.648	3.358	3.357	3.457	old	young	0.179312	1.91561	0.510904	1	high	low	0.190062	1.91561	0.52137	1	female	male	-0.281941	1.91561	0.325596	1	Tubulin alpha chain	Tubulin alpha chain	Tubulin alpha chain	Transcript_177468	147064at32523	198806_0:0019ab	8294	9606_0:000a29	both	TUBA4A;TUBA2;TUBA3E;B7Z1K5_HUMAN;TUBA1C;TUBA1A;TUBA1B;TUBA8;TUBAL3	147064at32523;275336at33208
TRINITY_DN1026_c2_g4	16.537	25.525	16.68	14.272	13.459	15.565	15.232	10.669	16.806	13.806	old	young	0.0254749	4.05712	0.928087	1	high	low	0.450088	4.05712	0.0708521	1	female	male	-0.282634	4.05712	0.297636	1	Tubulin alpha chain	Tubulin alpha chain	Tubulin alpha chain	Transcript_177470	147064at32523	9595_0:0034ab	8294	9606_0:000a29	both	TUBA4A;TUBA2;TUBA3E;B7Z1K5_HUMAN;TUBA1C;TUBA1A;TUBA1B;TUBA8;TUBAL3	147064at32523;275336at33208
TRINITY_DN10271_c0_g2	7.82	9.334	9.133	9.361	7.394	9.843	6.161	10.494	8.154	9.055	old	young	0.319858	3.18154	0.117954	0.969317	high	low	0.161142	3.18155	0.503922	1	female	male	-0.141912	3.18155	0.558734	1	kelch-like protein 12	kelch-like protein 12;kelch-like ECH-associated protein 1;ectoderm-neural cortex protein 1	kelch-like protein 12;kelch-like ECH-associated protein 1;ectoderm-neural cortex protein 1	Transcript_116222	126473at7742	13146_0:00064f	28830	9606_0:0003cb	both	KLHL12;KLHL20;IPP;IVNS1ABP;KLHL17;Q31646_HUMAN;B4DHW4_HUMAN;KLHL18;Q59HD9_HUMAN;DKFZp686P15123;KLHL8;KLHL5;A8K364_HUMAN;KLHL7;KLHL1;A8K1E0_HUMAN;KLHL28;KLHL25;KEAP1;KLHL4;ENC1	126473at7742;312716at33208;709680at2759
TRINITY_DN10272_c0_g1	0.772	1.855	1.098	0.933	1.985	1.178	0.612	2.433	1.304	1.577	old	young	0.495445	0.562977	0.236747	1	high	low	-0.0880362	0.562837	0.854307	1	female	male	-0.209565	0.56285	0.674147	1	Lin-54 DREAM MuvB core complex component	Lin-54 DREAM MuvB core complex component;protein lin-54 homolog isoform X1	Lin-54 DREAM MuvB core complex component;protein lin-54 homolog isoform X1	Transcript_116118	121505at7742	188344_0:0015e6	28639	9606_0:0012b6	both	DKFZp686L1814;DKFZp686L18142;LIN54;TESMIN	121505at7742;191452at33208
TRINITY_DN10273_c0_g1	8.04	6.244	6.177	9.502	7.758	5.796	6.184	8.142	9.4	5.575	old	young	-0.090864	2.93252	0.726206	1	high	low	-0.123796	2.93252	0.63662	1	female	male	0.0731633	2.93252	0.775103	1	heterogeneous nuclear ribonucleoprotein U-like protein 2	heterogeneous nuclear ribonucleoprotein U-like protein 2	heterogeneous nuclear ribonucleoprotein U-like protein 2	Transcript_116013	154398at32523	202946_0:002660	27365	9606_0:002f29	both	HNRNPUL2;A8K3W4_HUMAN;HNRNPUL1;HNRPUL1;HNRNPU;Q96BA7_HUMAN	154398at32523;338534at33208
TRINITY_DN10275_c0_g1	0.115	0.344	0.48	1.298	1.057	0.947	0.547	0.31	0.934	1.041	old	young	0.356774	-0.315385	0.617217	1	high	low	-0.233481	-0.315434	0.740494	1	female	male	0.453233	-0.315429	0.523648	1	chromodomain-helicase-DNA-binding protein 1	chromodomain-helicase-DNA-binding protein 1;chromodomain-helicase-DNA-binding protein 2	chromodomain-helicase-DNA-binding protein 1;chromodomain-helicase-DNA-binding protein 2	Transcript_116216	15373at32523	57421_0:000975	7485	9606_0:00184d	both	B3KT33_HUMAN;CHD1;CHD2	15373at32523
TRINITY_DN10276_c0_g1	1.115	0.427	0.745	2.019	0.851	1.255	0.722	1.757	0.664	0.321	old	young	0.501805	0.14766	0.382064	1	high	low	-0.742997	0.147689	0.173592	1	female	male	0.190778	0.147686	0.736073	1	polypyrimidine tract-binding protein 1	polypyrimidine tract-binding protein 1;polypyrimidine tract-binding protein 2 isoform X1;heterogeneous nuclear ribonucleoprotein L-like;Polypyrimidine tract binding protein 2	polypyrimidine tract-binding protein 1;polypyrimidine tract-binding protein 2 isoform X1;heterogeneous nuclear ribonucleoprotein L-like;Polypyrimidine tract binding protein 2;NA	Transcript_116247	137317at32523	10160_0:0026fb	28863	9606_0:00080f	both	B4DSS8_HUMAN;PTBP3;ROD1;PTBP1;A8K894_HUMAN;HNRNPLL;HNRPLL;RBM20;HNRNPL	137317at32523;1545178at2759
TRINITY_DN1027_c0_g3	0.347	1.213	0.767	0.653	1.345	0.848	0.918	0.629	0.667	0.799	old	young	0.0640227	-0.115041	0.911774	1	high	low	-0.111188	-0.115198	0.828202	1	female	male	-0.217461	-0.115184	0.683202	1	growth arrest-specific protein 1	growth arrest-specific protein 1	growth arrest-specific protein 1	Transcript_177404	1071951at2759	198806_0:0000cf	72887	9606_0:0027e8	both	GAS1	1071951at2759
TRINITY_DN10280_c2_g1	1.478	0.672	1.238	0.93	1.286	0.754	0.959	1.43	0.796	0.885	old	young	-0.296891	0.202909	0.453756	1	high	low	-0.175897	0.202943	0.681115	1	female	male	0.145882	0.20294	0.721994	1	major facilitator superfamily domain-containing protein 2B	major facilitator superfamily domain-containing protein 2B	major facilitator superfamily domain-containing protein 2B	Transcript_116180	133149at32523	188379_0:0026fb	28737	9606_0:000292	both	MFSD2A;Q71RE4_HUMAN;MFSD2B	133149at32523
TRINITY_DN10281_c0_g1	1.026	2.212	1.898	1.52	2.115	1.89	1.43	2.292	1.787	2.007	old	young	0.276056	0.963464	0.381039	1	high	low	0.0442049	0.963423	0.926203	1	female	male	-0.280924	0.963427	0.411271	1	Adaptin, putative	Adaptin, putative;AP-3 complex subunit delta-1 isoform X1;AP-3 complex subunit delta;AP-3 complex subunit delta-1	Adaptin, putative;AP-3 complex subunit delta-1 isoform X1;AP-3 complex subunit delta;AP-3 complex subunit delta-1	Transcript_116114	163216at33208	307959_0:0076ef	6872	9606_0:004592	both	AP3D1	163216at33208
TRINITY_DN102825_c0_g1	0	0.606	0	1.536	0	0	1.266	0	0.659	0	old	young	0.113218	-0.969019	0.978465	1	high	low	-1.72672	-0.968884	0.480951	1	female	male	-0.16435	-0.968896	1	1	transcription factor SPT20 homolog isoform X1	transcription factor SPT20 homolog isoform X1;putative transcription factor SPT20 homolog-like 2	transcription factor SPT20 homolog isoform X1;putative transcription factor SPT20 homolog-like 2	Transcript_230647	143215at7742	9483_0:004c92	17367	9606_0:0035a3	both	A8K8L1_HUMAN;FAM48A;SUPT20H;SUPT20HL1;SUPT20HL2	143215at7742
TRINITY_DN10282_c0_g1	1.786	1.809	1.717	2.751	2.167	2.856	2.097	1.925	2.5	2.551	old	young	0.198192	1.25147	0.525909	1	high	low	0.0526548	1.25149	0.908964	1	female	male	0.0203547	1.25148	0.941417	1	Kinesin-like protein	Kinesin-like protein;kinesin-like protein KIF2C	Kinesin-like protein;kinesin-like protein KIF2C;uncharacterized protein C1orf228 homolog	Transcript_116014	108002at7742	198806_0:000c60	28448	9606_0:00004f	both	A0A140VKF1_HUMAN;KIF2C;KIF2A;KIF2B;KIF24	108002at7742;202066at33208
TRINITY_DN10282_c0_g2	0.714	1.213	0.568	0.924	1.373	0.696	1.283	1.32	0.906	1.285	old	young	0.150103	0.181037	0.711523	1	high	low	-0.365769	0.180915	0.363521	1	female	male	-0.00667317	0.180926	1	1	uncharacterized protein C1orf228 homolog	uncharacterized protein C1orf228 homolog	uncharacterized protein C1orf228 homolog	Transcript_116032	175843at32523	9233_0:003363	28466	9606_0:0007fb	both	C1orf228	175843at32523
TRINITY_DN10283_c0_g1	2.055	0.209	0.607	3.443	1.322	0.98	1.782	0.254	0.366	0.6	old	young	-0.162839	0.36959	0.851375	1	high	low	-1.04361	0.369756	0.159292	1	female	male	1.31757	0.369741	0.0633326	1	neuronal acetylcholine receptor subunit alpha-10-like	neuronal acetylcholine receptor subunit alpha-10-like	neuronal acetylcholine receptor subunit alpha-10-like;neuronal acetylcholine receptor subunit alpha-10;Neurotransmitter-gated ion-channel	Transcript_116256	242978at32523	198806_0:00335e	28881	9606_0:002d27	both	CHRNA10;CHRNA9;CHRFAM7A;CHRNA7	242978at32523;363540at33208
TRINITY_DN10286_c0_g1	0.495	0.234	0.574	0.48	1.057	0.187	1.096	0.397	0.49	0.288	old	young	-1.19053	-0.678208	0.114558	0.960985	high	low	-0.935758	-0.678345	0.226835	1	female	male	0.0980657	-0.678332	0.893908	1	serine/threonine-protein kinase WNK2-like isoform X1	serine/threonine-protein kinase WNK2-like isoform X1;serine/threonine-protein kinase WNK4 isoform X1	serine/threonine-protein kinase WNK2-like isoform X1;serine/threonine-protein kinase WNK4 isoform X1	Transcript_116097	19358at33208	1230840_0:00473b	8894	9606_0:0025b2	both	WNK2;WNK1;WNK4;WNK3	19358at33208
TRINITY_DN10287_c0_g1	2.496	0.868	4.184	1.728	3.616	3.733	1.484	1.592	1.476	1.582	old	young	-0.449629	1.27073	0.337711	1	high	low	0.282908	1.27077	0.587315	1	female	male	0.000102262	1.27077	1	1	G patch domain-containing protein 11	G patch domain-containing protein 11	G patch domain-containing protein 11;interferon-induced, double-stranded RNA-activated protein kinase;eukaryotic translation initiation factor 2-alpha kinase 3	Transcript_116076	1277915at2759	198806_0:002294	28582	9606_0:000b30	both	GPATCH11	1277915at2759
TRINITY_DN1028_c0_g1	11.706	12.585	15.725	12.763	14.393	9.502	10.625	9.197	11.516	12.869	old	young	-0.157569	3.65408	0.444287	1	high	low	0.145206	3.65408	0.513818	1	female	male	0.084332	3.65408	0.699191	1	NA	NA	NA;ADP-ribosylation factor-like protein 8A;ADP-ribosylation factor-like protein 8B	Transcript_177336	1123043at2759	181119_0:002d5c	37956	9606_0:000583	both	ARL8A;ARL8B	1123043at2759
TRINITY_DN1028_c0_g2	15.864	16.79	14.325	15.47	18.248	14.388	16.434	19.933	14.292	17.723	old	young	0.092893	4.08643	0.573414	1	high	low	-0.0978373	4.08643	0.564667	1	female	male	-0.0106796	4.08643	0.965164	1	ADP-ribosylation factor-like protein 8A	ADP-ribosylation factor-like protein 8A	ADP-ribosylation factor-like protein 8A;ADP-ribosylation factor-like protein 8A;ADP-ribosylation factor-like protein 8B	Transcript_177339	1123043at2759	127582_0:00017f	37956	9606_0:000583	both	ARL8A;ARL8B	1123043at2759
TRINITY_DN1028_c1_g1	6.238	4.098	6.244	10.376	11.568	11.731	7.028	8.669	5.474	8.921	old	young	0.285053	3.05794	0.345507	1	high	low	-0.327275	3.05793	0.289556	1	female	male	0.282	3.05793	0.368025	1	interferon alpha/beta receptor 2	interferon alpha/beta receptor 2	interferon alpha/beta receptor 2	Transcript_177343	159536at32523	50402_0:000866	72852	9606_0:004dfc	both	IFNAR2	159536at32523
TRINITY_DN1028_c3_g1	2.625	4.349	2.899	3.388	5.539	4.004	2.411	3.746	3.505	4.004	old	young	0.230528	1.93557	0.401058	1	high	low	0.0223994	1.93554	0.956252	1	female	male	0.0677742	1.93554	0.830878	1	transcription factor E2-alpha isoform X1	transcription factor E2-alpha isoform X1;Transcription factor 12;transcription factor 12 isoform X1	transcription factor E2-alpha isoform X1;Transcription factor 12;transcription factor 12 isoform X1	Transcript_177347	178523at7742	9103_0:003ca5	24818	9606_0:003add	both	B4DH96_HUMAN;TCF12;TCF4	178523at7742
TRINITY_DN10291_c0_g1	0.302	0.427	2.079	0.997	1.372	0.988	1.294	1.118	0.901	0.751	old	young	-0.451351	0.174701	0.41096	1	high	low	-0.330548	0.174717	0.538893	1	female	male	-0.501598	0.174715	0.374674	1	basal body-orientation factor 1	basal body-orientation factor 1	basal body-orientation factor 1	Transcript_116233	193249at7742	30419_0:0003ac	28843	9606_0:0036e3	both	BBOF1	193249at7742
TRINITY_DN10292_c0_g1	2.906	5.223	6.285	5.949	4.032	5.205	4.255	4.663	7.459	3.05	old	young	-0.0481702	2.37521	0.891521	1	high	low	0.155784	2.37522	0.684439	1	female	male	-0.547166	2.37522	0.0969813	1	heat shock 70 kDa protein 4	heat shock 70 kDa protein 4;Heat shock protein 70 family	heat shock 70 kDa protein 4;Heat shock protein 70 family	Transcript_116209	285748at33208	156563_0:002449	28778	9606_0:0013ca	both	B4DZR0_HUMAN;HSPA4L;HSPH1	285748at33208
TRINITY_DN10295_c0_g1	11.252	0	0	1.995	0.872	0.763	0	2.921	12.985	7.931	old	young	-0.966627	2.05246	0.574019	1	high	low	2.00826	2.05256	0.302418	1	female	male	0.956096	2.05255	0.530231	1	tripartite motif-containing protein 7	tripartite motif-containing protein 7;Zinc finger, RING-type;zinc finger protein RFP-like	tripartite motif-containing protein 7;Zinc finger, RING-type;zinc finger protein RFP-like	Transcript_116288	131582at32523	441894_0:000c6a	24092	9606_0:00199d	both	TRIM7;A0A1U9X8M5_HUMAN;TRIM10;TRIM58;TRIM17;TRIM11;TRIM62;TRIM60;TRIML1;TRIM41;A0A1U9X8R9_HUMAN;TRIM27;TRIM39;TRIM38;TRIM15;TRIM26;TRIM74;TRIM4;TRIM73;TRIM50;B4DQS5_HUMAN;TRIM22;TRIM21;TRIM6-TRIM34;TRIM34;TRIM68;TRIM69;MEFV;PYDC1;TRIM72;TRIML2;TRIM52;A0A1U9X8U1_HUMAN;TRIM40;RNF187	131582at32523;158777at7742;204638at33208;423686at2759
TRINITY_DN10296_c0_g1	0.631	0.806	0.498	0.842	1.185	1.484	0.714	0.978	0.483	0.309	old	young	0.360802	-0.162909	0.501354	1	high	low	-0.320756	-0.16305	0.566387	1	female	male	-0.265198	-0.163037	0.682455	1	interleukin-1 receptor type 1	interleukin-1 receptor type 1;interleukin-1 receptor type 1-like;interleukin-1 receptor type 1 isoform X1	interleukin-1 receptor type 1;interleukin-1 receptor type 1-like;interleukin-1 receptor type 1 isoform X1	Transcript_116236	1109920at2759	9031_0:00027b	3069	9606_0:0009e7	both	IL1RL1;IL1R1;IL1RL2;IL18R1	1109920at2759;339368at7742
TRINITY_DN10298_c0_g1	5.885	6.515	7.057	5.482	5.716	5.191	5.731	4.972	6.53	7.105	old	young	-0.0772134	2.66137	0.743937	1	high	low	0.285195	2.66138	0.230898	1	female	male	-0.0660263	2.66138	0.809568	1	kelch-like protein 6	kelch-like protein 6	kelch-like protein 6	Transcript_116109	146190at33208	198806_0:001146	26157	9606_0:00118e	both	KLHL24;KLHL35	146190at33208
TRINITY_DN1029_c0_g1	4.657	5.648	4.398	12.041	4.575	5.865	11.011	9.752	4.966	7.002	old	young	0.418776	2.88168	0.259698	1	high	low	-0.754342	2.88168	0.0216934	1	female	male	-0.034554	2.88168	0.953947	1	Zinc finger C2H2 superfamily	Zinc finger C2H2 superfamily;zinc finger protein 648;zinc finger protein 501-like	Zinc finger C2H2 superfamily;zinc finger protein 648;zinc finger protein 501-like;Zinc finger C2H2 superfamily;zinc finger protein 648	Transcript_179240	130237at33208	36300_0:003407	10222	9606_0:000029	both	A0A024R5S3_HUMAN;ZNF669;ZNF684;ZNF124;ZBTB40;ZSCAN20;ZNF695;ZNF672;ZNF496;ZBTB41;ZFP69B;ZNF643;ZNF697;ZNF648;Q53EM1_HUMAN;ZBTB48;ZFP69;ZNF670;ZNF691;ZNF678;ZNF436;ZNF142;ZNF514;ZNF806;B4DR15_HUMAN;ZNF2;ZNF589;MYNN;ZNF620;LOC101928592;ZNF35;ZNF717;ZNF852;ZNF860;ZNF621;ZNF619;ZNF502;ZNF80;ZNF662;ZNF660;ZNF445;ZKSCAN7;ZNF501;ZNF197;Q59H97_HUMAN;ZBTB11;ZNF141;PRDM5;ZBTB49;ZNF732;ZNF595;DKFZp666E157;Z…	130237at33208;1318335at2759
TRINITY_DN102_c0_g1	187.448	204.495	189.317	225.458	248.111	235.46	188.051	214.152	198.9	222.474	old	young	0.134207	7.77266	0.246949	1	high	low	-0.00965953	7.77266	0.935795	1	female	male	0.0244872	7.77266	0.844621	1	ubiquitin-conjugating enzyme E2 J2	ubiquitin-conjugating enzyme E2 J2	ubiquitin-conjugating enzyme E2 J2;Ubiquitin-conjugating enzyme E2 J2;ubiquitin-conjugating enzyme E2 J2	Transcript_132778	1230974at2759	321398_0:0023cb	2814	9606_0:000440	both	UBE2J2;UBE2J1	1230974at2759
TRINITY_DN10301_c1_g1	6.068	1.639	1.966	3.762	2.84	3.194	3.407	3.208	0.903	1.006	old	young	-0.247722	1.58151	0.643177	1	high	low	-0.356241	1.58156	0.504315	1	female	male	0.473931	1.58156	0.364783	1	NUDIX hydrolase	NUDIX hydrolase;ADP-sugar pyrophosphatase	NUDIX hydrolase;ADP-sugar pyrophosphatase	Transcript_116628	1466354at2759	188379_0:000acf	29379	9606_0:002a4c	both	NUDT5	1466354at2759
TRINITY_DN103032_c0_g1	1.926	4.379	2.829	1.231	2.686	0	2.541	1	2.635	1.284	old	young	-0.653388	1.14732	0.416295	1	high	low	0.304967	1.1473	0.755572	1	female	male	-0.430076	1.1473	0.641141	1	glutamate dehydrogenase 1, mitochondrial	glutamate dehydrogenase 1, mitochondrial;Glutamate dehydrogenase	glutamate dehydrogenase 1, mitochondrial;Glutamate dehydrogenase	Transcript_250836	105806at32523	299123_0:001991	48514	9606_0:002845	both	GLUD1;A0A140VK14_HUMAN;GLUD2	105806at32523
TRINITY_DN10304_c0_g1	1.684	3.679	0.552	1.502	1.437	3.874	2.171	1.518	4.046	1.059	old	young	0.221666	1.23109	0.710322	1	high	low	0.646944	1.23107	0.288935	1	female	male	-0.974228	1.23107	0.0875196	1	Transmembrane channel-like protein	Transmembrane channel-like protein;transmembrane channel-like protein 7	Transmembrane channel-like protein;transmembrane channel-like protein 7	Transcript_116725	1048914at2759	9233_0:0023dc	21836	9606_0:003ac1	both	TMC3;TMC7;TMC5;TMC6;B3KXZ8_HUMAN;MS4A2;TMC8;TMC4;TMC1;TMC2	1048914at2759;441559at33208
TRINITY_DN10309_c0_g1	2.974	2.166	2.001	2.306	1.723	2.016	1.745	0.858	1.549	2.756	old	young	0.017021	1.11764	0.978031	1	high	low	0.500391	1.11772	0.215765	1	female	male	0.426573	1.11771	0.269966	1	Glucocorticoid receptor	Glucocorticoid receptor	Glucocorticoid receptor	Transcript_116585	132233at7742	36300_0:002f61	1254	9606_0:0015f4	both	NR3C1;NR3C2	132233at7742;93147at32523
TRINITY_DN1030_c0_g1	14.212	26.919	17.004	28.933	18.904	26.372	20.812	28.871	22.572	30.31	old	young	0.59198	4.61251	0.000798389	0.0663043	high	low	-0.0330605	4.61251	0.888007	1	female	male	-0.112008	4.61251	0.676346	1	Rapamycin-insensitive companion of mTOR, domain 4	Rapamycin-insensitive companion of mTOR, domain 4;rapamycin-insensitive companion of mTOR isoform X1;rapamycin-insensitive companion of mTOR	Rapamycin-insensitive companion of mTOR, domain 4;rapamycin-insensitive companion of mTOR isoform X1;rapamycin-insensitive companion of mTOR;leukemia inhibitory factor receptor;oncostatin-M-specific receptor subunit beta	Transcript_178133	128601at2759	52644_0:00079f	973	9606_0:00175f	both	RICTOR	128601at2759
TRINITY_DN10311_c0_g3	0	1.264	1.378	0	2.035	1.526	0.992	0.325	0.683	0	old	young	-0.639385	-0.127536	0.653927	1	high	low	0.0877185	-0.127801	1	1	female	male	-1.25495	-0.127777	0.420108	1	LOW QUALITY PROTEIN: RNA-directed DNA polymerase from mobile element jockey-like	LOW QUALITY PROTEIN: RNA-directed DNA polymerase from mobile element jockey-like;Reverse transcriptase;GTPase IMAP family member 6;GTPase IMAP family member 1;RNA-directed DNA polymerase from mobile element jockey-like;GTPase IMAP family member 2-like	LOW QUALITY PROTEIN: RNA-directed DNA polymerase from mobile element jockey-like;Reverse transcriptase;GTPase IMAP family member 6;GTPase IMAP family member 1;RNA-directed DNA polymerase from mobile element jockey-like;GTPase IMAP family member 2-like	Transcript_116674	271852at32523	85066_0:003a4d	4168	9606_0:001e97	both	GIMAP5;IAN4L1;GIMAP2;HIMAP2;GIMAP6;GIMAP1-GIMAP5	271852at32523
TRINITY_DN10311_c1_g1	0	0.778	0	1.974	0.714	0.939	1.147	1.6	0	0	old	young	1.52118	-0.277372	0.3504	1	high	low	-2.14544	-0.27767	0.147532	1	female	male	-0.198002	-0.277643	0.980371	1	LOW QUALITY PROTEIN: RNA-directed DNA polymerase from mobile element jockey-like	LOW QUALITY PROTEIN: RNA-directed DNA polymerase from mobile element jockey-like;Reverse transcriptase;GTPase IMAP family member 6;GTPase IMAP family member 1;RNA-directed DNA polymerase from mobile element jockey-like;GTPase IMAP family member 2-like	LOW QUALITY PROTEIN: RNA-directed DNA polymerase from mobile element jockey-like;Reverse transcriptase;GTPase IMAP family member 6;GTPase IMAP family member 1;RNA-directed DNA polymerase from mobile element jockey-like;GTPase IMAP family member 2-like	Transcript_116678	271852at32523	85066_0:003a4d	4168	9606_0:001e97	both	GIMAP5;IAN4L1;GIMAP2;HIMAP2;GIMAP6;GIMAP1-GIMAP5	271852at32523
TRINITY_DN10313_c0_g1	0.717	1.405	0.712	0.873	0.776	0.87	0.688	0.437	0.967	1.186	old	young	0.327655	-0.0348079	0.481482	1	high	low	0.57225	-0.034778	0.231905	1	female	male	-0.0261316	-0.0347807	0.985182	1	NA	NA	NA;gametogenetin	Transcript_116681	1139345at2759	13616_0:003555	29421	9606_0:00497d	Homo sapiens	GGN	1139345at2759
TRINITY_DN103155_c0_g1	0.475	1.433	0.262	0.904	1.48	0.653	0.943	1.478	1.366	1.418	old	young	0.392274	0.19239	0.466185	1	high	low	-0.270368	0.192188	0.614072	1	female	male	-0.0405288	0.192207	0.97196	1	Peptidylprolyl isomerase	Peptidylprolyl isomerase;peptidyl-prolyl cis-trans isomerase FKBP11	Peptidylprolyl isomerase;peptidyl-prolyl cis-trans isomerase FKBP11	Transcript_272701	1507309at2759	9233_0:002c44	22288	9606_0:0009cc	both	FKBP7;FKBP14;FKBP9;FKBP2;FKBP11;DKFZp666D193;FKBP10;Q8NAG5_HUMAN	1507309at2759
TRINITY_DN10316_c0_g2	0	1.647	0	0	0.755	0	0	0.847	0.9	2.164	old	young	1.52318	-0.463794	0.47009	1	high	low	1.10095	-0.4642	0.698804	1	female	male	0.23108	-0.464163	0.848941	1	stereocilin	stereocilin;otoancorin	stereocilin;otoancorin	Transcript_116700	3541at314146	10029_0:000b69	29445	9606_0:0039fd	Homo sapiens	STRC;OTOA;LOC112267882	3541at314146;53974at33208
TRINITY_DN103179_c0_g1	0.974	0	0	0	1.351	0.889	1.538	0	0.802	0.967	old	young	-1.33935	-0.410591	0.440877	1	high	low	-0.182928	-0.410658	0.859806	1	female	male	0.481754	-0.410652	0.735605	1	coiled-coil-helix-coiled-coil-helix domain-containing protein 2	coiled-coil-helix-coiled-coil-helix domain-containing protein 2;Coiled-coil-helix-coiled-coil-helix domain containing 2;putative coiled-coil-helix-coiled-coil-helix domain-containing protein CHCHD2P9, mitochondrial	coiled-coil-helix-coiled-coil-helix domain-containing protein 2;Coiled-coil-helix-coiled-coil-helix domain containing 2;putative coiled-coil-helix-coiled-coil-helix domain-containing protein CHCHD2P9, mitochondrial	Transcript_272750	1611117at2759	9597_0:0023b1	87215	9606_0:001ed6	both	CHCHD2;CHCHD10	1611117at2759
TRINITY_DN10319_c0_g1	0.705	0.354	0.519	0.447	2.929	1.292	0.187	0.548	0	0	old	young	-0.573119	-0.383931	0.666685	1	high	low	-0.898699	-0.384485	0.455646	1	female	male	0.924594	-0.384435	0.445888	1	DEP domain-containing protein 5	DEP domain-containing protein 5;Winged helix-like DNA-binding domain superfamily;DEP domain-containing protein 5 isoform X1	DEP domain-containing protein 5;Winged helix-like DNA-binding domain superfamily;DEP domain-containing protein 5 isoform X1	Transcript_116763	11031at32523	52644_0:00039d	3045	9606_0:004e45	both	DEPDC5	11031at32523
TRINITY_DN1031_c0_g1	76.338	65.521	74.131	79.91	74.405	69.355	69.869	79.011	64.965	69.541	old	young	0.0151645	6.22986	0.91122	1	high	low	-0.0476102	6.22986	0.723694	1	female	male	0.0198488	6.22986	0.878794	1	TCF3 fusion partner	TCF3 fusion partner	TCF3 fusion partner;centromere protein O;nuclear receptor coactivator 1-like;nuclear receptor coactivator 1;putative peptidyl-tRNA hydrolase PTRHD1	Transcript_178285	1308382at2759	1868482_0:004bc7	73310	9606_0:004721	both	TFPT	1308382at2759
TRINITY_DN1031_c2_g1	0	0.434	0.317	0.548	0.399	1.052	0.684	0.894	0.236	1.147	old	young	1.27537	-0.591785	0.169031	1	high	low	-0.206676	-0.591897	0.813627	1	female	male	-0.292245	-0.591887	0.823807	1	Immunoglobulin-like domain	Immunoglobulin-like domain;tyrosine-protein phosphatase non-receptor type substrate 1-like	Immunoglobulin-like domain;tyrosine-protein phosphatase non-receptor type substrate 1-like	Transcript_178302	201013at32523	9244_0:00243d	73331	9606_0:004b00	both	SIRPD;SIRPG;B3KTG0_HUMAN;SIRPB2;SIRPA;SIRPB1	201013at32523
TRINITY_DN103200_c0_g1	1.959	1.235	1.44	1.248	0.682	2.689	2.331	1.016	1.071	2.611	old	young	0.213695	0.837697	0.670212	1	high	low	0.49497	0.837804	0.344616	1	female	male	-0.0729148	0.837794	0.928636	1	integrin alpha-2	integrin alpha-2	integrin alpha-2	Transcript_272680	45112at32523	13146_0:002ca6	12974	9606_0:001836	both	ITGA1	45112at32523
TRINITY_DN10321_c0_g1	40.592	6.973	6.087	7.961	3.843	10.109	4.373	6.453	22.037	18.34	old	young	-0.675986	3.74948	0.296992	1	high	low	1.68032	3.74951	0.00291699	0.785653	female	male	0.898013	3.74951	0.148604	1	coiled-coil and C2 domain-containing protein 1B	coiled-coil and C2 domain-containing protein 1B;coiled-coil and C2 domain-containing protein 1A	coiled-coil and C2 domain-containing protein 1B;coiled-coil and C2 domain-containing protein 1A	Transcript_116599	109290at7742	52644_0:001b7c	17053	9606_0:000697	both	CC2D1B;CC2D1A	109290at7742
TRINITY_DN10321_c0_g2	0.308	2.494	0.339	2.574	2.152	1.972	3.07	2.105	2.02	1.166	old	young	0.382812	0.982531	0.535043	1	high	low	-0.770718	0.982422	0.185024	1	female	male	-0.460243	0.982432	0.491066	1	NA	NA	NA;son of sevenless homolog 1;Ras guanine-nucleotide exchange factor catalytic domain superfamily	Transcript_116602	262477at33208	8083_0:001395	29328	9606_0:000db0	both	SOS1;SOS2	262477at33208
TRINITY_DN10322_c0_g1	5.364	3.38	0.983	3.429	4.369	0	3.531	9.067	3.681	2.667	old	young	0.0350969	1.9375	0.969596	1	high	low	-0.840152	1.93745	0.308998	1	female	male	0.147105	1.93745	0.839509	1	Mitochondrial import receptor subunit TOM40	Mitochondrial import receptor subunit TOM40;mitochondrial import receptor subunit TOM40 homolog;mitochondrial import receptor subunit TOM40B	Mitochondrial import receptor subunit TOM40;mitochondrial import receptor subunit TOM40 homolog;mitochondrial import receptor subunit TOM40B	Transcript_116607	1346842at2759	321398_0:003a12	23483	9606_0:000358	both	TOMM40L;TOMM40	1346842at2759
TRINITY_DN10325_c0_g2	7.38	5.928	5.489	5.939	7.7	6.823	6.09	5.665	5.245	6.435	old	young	-0.0415835	2.7143	0.860168	1	high	low	0.0456741	2.7143	0.852084	1	female	male	0.142445	2.7143	0.528602	1	Phosphopantothenoylcysteine decarboxylase	Phosphopantothenoylcysteine decarboxylase;phosphopantothenoylcysteine decarboxylase	Phosphopantothenoylcysteine decarboxylase;phosphopantothenoylcysteine decarboxylase	Transcript_116473	1225808at2759	198806_0:0032eb	29147	9606_0:003a60	both	PPCDC	1225808at2759
TRINITY_DN10329_c0_g1	4.379	5.96	5.78	2.519	3.651	4.799	7.611	8.171	2.884	5.227	old	young	0.110575	2.42821	0.784238	1	high	low	-0.137011	2.42821	0.724919	1	female	male	-0.645529	2.42821	0.0795349	1	gap junction gamma-2 protein	gap junction gamma-2 protein;Gap junction protein	gap junction gamma-2 protein;Gap junction protein	Transcript_116515	148963at40674	1230840_0:002e17	29168	9606_0:00056d	Homo sapiens	GJC2	148963at40674
TRINITY_DN1032_c0_g1	161.911	276.148	113.724	180.27	97.383	151.195	158.846	259.133	163.828	209.209	old	young	0.60775	7.53082	0.0137609	0.458511	high	low	0.0982918	7.53082	0.76519	1	female	male	-0.258752	7.53082	0.405905	1	Transmembrane protein 171	Transmembrane protein 171;transmembrane protein 171	Transmembrane protein 171;transmembrane protein 171	Transcript_179436	1046807at2759	50402_0:001a80	73773	9606_0:001958	both	TMEM171	1046807at2759
TRINITY_DN1032_c0_g3	12.41	6.823	12.058	10.524	8.932	5.087	9.554	15.83	10.357	11.203	old	young	-0.125832	3.42286	0.676847	1	high	low	-0.151724	3.42287	0.62251	1	female	male	0.0577135	3.42287	0.844081	1	ABC transporter type 1, transmembrane domain	ABC transporter type 1, transmembrane domain;ATP-binding cassette sub-family B member 6, mitochondrial-like	ABC transporter type 1, transmembrane domain;ATP-binding cassette sub-family B member 6, mitochondrial-like	Transcript_179463	248727at2759	36300_0:003349	872	9606_0:000cc7	both	ABCB6;ABCB7	248727at2759
TRINITY_DN1032_c1_g1	7.386	9.684	12.714	11.384	15.444	7.042	9.954	9.031	8.4	9.834	old	young	-0.17263	3.38472	0.470666	1	high	low	-0.238898	3.38471	0.320672	1	female	male	0.121032	3.38471	0.629794	1	S-formylglutathione hydrolase	S-formylglutathione hydrolase	S-formylglutathione hydrolase	Transcript_179465	212101at32523	8897_0:00234c	12404	9606_0:003522	both	ESD	212101at32523
TRINITY_DN10332_c0_g1	0.845	0.631	0.685	0.369	1.263	0.98	0.76	0.699	1.069	1.66	old	young	-0.0889526	-0.00217507	0.877813	1	high	low	0.411059	-0.00219779	0.420266	1	female	male	0.274045	-0.00219573	0.593696	1	ubiquitin carboxyl-terminal hydrolase 48 isoform X1	ubiquitin carboxyl-terminal hydrolase 48 isoform X1;ubiquitin carboxyl-terminal hydrolase 48;ubiquitin carboxyl-terminal hydrolase 7 isoform X1	ubiquitin carboxyl-terminal hydrolase 48 isoform X1;ubiquitin carboxyl-terminal hydrolase 48;ubiquitin carboxyl-terminal hydrolase 7 isoform X1	Transcript_116645	113272at2759	103944_0:004226	17315	9606_0:0005a9	both	USP48;USP47;B7Z855_HUMAN;B7ZAX6_HUMAN;Q6U8A4_HUMAN;USP7	113272at2759;387934at33208
TRINITY_DN10333_c0_g1	2.75	3.034	2.451	2.218	2.331	2.604	2.983	2.222	1.384	1.804	old	young	0.00803284	1.35001	1	1	high	low	0.00268508	1.35002	0.994228	1	female	male	-0.180012	1.35002	0.642385	1	linker for activation of T-cells family member 2	linker for activation of T-cells family member 2	linker for activation of T-cells family member 2	Transcript_116553	1271896at2759	52644_0:00235b	29280	9606_0:001f3b	both	LAT2	1271896at2759
TRINITY_DN10335_c0_g1	0.378	1.145	0.646	0.921	1.526	1.005	1.081	0.966	1.378	0.469	old	young	-0.129522	0.0763455	0.82986	1	high	low	-0.325109	0.0761733	0.504008	1	female	male	-0.429462	0.076189	0.394947	1	developmentally-regulated GTP-binding protein 2	developmentally-regulated GTP-binding protein 2;developmentally-regulated GTP-binding protein 1;P-loop containing nucleoside triphosphate hydrolase protein	developmentally-regulated GTP-binding protein 2;developmentally-regulated GTP-binding protein 1;P-loop containing nucleoside triphosphate hydrolase protein;glucose-induced degradation protein 4 homolog	Transcript_116718	177525at32523	94827_0:000473	1570	9606_0:0043ab	both	DRG2;NTRK3;DRG1	177525at32523;348788at33208
TRINITY_DN10338_c0_g1	0.932	0.179	0.837	0.304	1.761	0.656	1.03	1.409	0.958	0.486	old	young	-0.879113	-0.0886606	0.143242	1	high	low	-0.65616	-0.0888378	0.296577	1	female	male	-0.0609089	-0.0888217	0.95423	1	EMI domain-containing protein 1	EMI domain-containing protein 1;EMILIN-2	EMI domain-containing protein 1;EMILIN-2	Transcript_116593	1205089at2759	128390_0:0024a3	2528	9606_0:0008fd	both	EMILIN1;MMRN1;COL26A1;MMRN2;EMILIN2;EMILIN3;EMID1	1205089at2759
TRINITY_DN10339_c0_g1	30.521	39.902	37.288	41.812	48.23	38.603	33.175	37.585	29.348	37.982	old	young	0.153379	5.27493	0.291002	1	high	low	-0.0957064	5.27493	0.537858	1	female	male	0.0527634	5.27493	0.737548	1	lanC-like protein 1	lanC-like protein 1	lanC-like protein 1	Transcript_116682	138430at32523	50402_0:0024c0	29426	9606_0:000dc6	Homo sapiens	LANCL1;B3KTN5_HUMAN;LANCL2;LANCL3	138430at32523;216187at7742;316897at33208
TRINITY_DN1033_c0_g1	17.974	19.741	17.621	32.278	22.758	23.371	25.861	34.93	26.491	37.087	old	young	0.400717	4.74417	0.0736745	0.898466	high	low	-0.234051	4.74417	0.346758	1	female	male	0.0883677	4.74417	0.725356	1	Zinc finger, RING-type	Zinc finger, RING-type;E3 ubiquitin-protein ligase UHRF2;E3 ubiquitin-protein ligase UHRF1	Zinc finger, RING-type;E3 ubiquitin-protein ligase UHRF2;E3 ubiquitin-protein ligase UHRF1;Zinc finger, RING-type;E3 ubiquitin-protein ligase UHRF2;Ubiquitin like with PHD and ring finger domains 2;E3 ubiquitin-protein ligase UHRF1	Transcript_178435	123344at33208	198806_0:002796	4849	9606_0:0025dc	both	UHRF2;UHRF1	123344at33208
TRINITY_DN1033_c1_g1	27.751	25.339	28.641	26.653	38.911	27.4	28.579	34.076	29.089	33.356	old	young	-0.0514164	4.95362	0.721474	1	high	low	-0.0851165	4.95362	0.563098	1	female	male	0.0469582	4.95362	0.751026	1	PR domain zinc finger protein 10 isoform X1	PR domain zinc finger protein 10 isoform X1;Zinc finger C2H2 superfamily;PR domain zinc finger protein 4	PR domain zinc finger protein 10 isoform X1;Zinc finger C2H2 superfamily;PR domain zinc finger protein 4	Transcript_178449	1318335at2759	50402_0:002e8d	5661	9606_0:000029	both	A0A024R5S3_HUMAN;ZNF669;ZNF281;ZNF684;ZNF124;ZNF692;ZBTB40;ZSCAN20;RLF;ZNF695;PRDM16;ZNF672;ZNF496;KLF17;ZBTB41;ZBTB18;ZFP69B;ZNF643;PRDM2;ZNF697;ZBTB37;ZNF648;Q53EM1_HUMAN;ZBTB48;GFI1;ZNF644;ZFP69;ZNF670;KLF18;ZNF362;ZNF691;MTF1;ZNF678;ZBTB7B;ZNF436;ZNF683;ZNF142;ZNF514;EGR4;ZNF806;B4DR15_HUMAN;ZNF2;OSR1;ZNF513;ZNF589;MYNN;A0A140VKG3_HUMAN;FEZF2;ZNF620;BCL6;LOC101928592;ZNF35;ZNF717;ZNF852;ZNF86…	1318335at2759
TRINITY_DN1033_c2_g1	9.875	8.973	14.301	11.968	14.15	10.153	11.006	13.882	11.026	11.58	old	young	-0.0887281	3.60196	0.647003	1	high	low	-0.142951	3.60196	0.472925	1	female	male	-0.039127	3.60196	0.856167	1	sodium channel protein type 4 subunit alpha	sodium channel protein type 4 subunit alpha;Sodium channel protein;Voltage-dependent L-type calcium channel subunit alpha;sodium channel protein type 8 subunit alpha isoform X1	sodium channel protein type 4 subunit alpha;Sodium channel protein;Voltage-dependent L-type calcium channel subunit alpha;sodium channel protein type 8 subunit alpha isoform X1;sodium channel protein type 4 subunit alpha;Sodium channel protein;Voltage-dependent L-type calcium channel subunit alpha	Transcript_178501	13170at7742	216574_0:00376e	73437	9606_0:000ce2	both	SCN9A;CACNA1S;CACNA1E;Q59FG1_HUMAN;ACSL4;AGTR2;ALG13;ARHGEF6;ARX;DLG3;DMD;EPHA2;FTSJ1;GDI1;HCFC1;IL1RAPL1;IQSEC2;MAGT1;MECP2;MED12;MID2;PAK3;PTCHD1;RAB39B;RPS6KA3;SYP;TSPAN7;UPF3B;USP9X;ZNF41;ZNF674;ZNF711;ZNF81;SCN11A;SCN10A;CACNA1D;ZDHHC9;CACNA1B;CACNA1C;MAN2B1;Q59GU3_HUMAN;B3KMK1_HUMAN;NALCN;VGCNL1;B3KQH9_HUMAN;CACNA1H;CACNA1G;CACNA1A;CACNA1I;CACNA1F;SCN1A;SCN7A;SCN3A;SCN2A	13170at7742;172471at2759;37221at33208
TRINITY_DN1033_c2_g2	1.728	1.33	1.562	1.98	1.455	1.203	1.161	1.418	2.065	2.015	old	young	-0.00259496	0.785993	1	1	high	low	0.209837	0.786047	0.586252	1	female	male	0.251528	0.786042	0.463631	1	sodium channel protein type 4 subunit alpha	sodium channel protein type 4 subunit alpha;Sodium channel protein;Voltage-dependent L-type calcium channel subunit alpha	sodium channel protein type 4 subunit alpha;Sodium channel protein;Voltage-dependent L-type calcium channel subunit alpha	Transcript_178511	13170at7742	198806_0:001bd6	73437	9606_0:000ce2	both	SCN9A;CACNA1S;CACNA1E;Q59FG1_HUMAN;ACSL4;AGTR2;ALG13;ARHGEF6;ARX;DLG3;DMD;EPHA2;FTSJ1;GDI1;HCFC1;IL1RAPL1;IQSEC2;MAGT1;MECP2;MED12;MID2;PAK3;PTCHD1;RAB39B;RPS6KA3;SYP;TSPAN7;UPF3B;USP9X;ZNF41;ZNF674;ZNF711;ZNF81;SCN11A;SCN10A;CACNA1D;ZDHHC9;CACNA1B;CACNA1C;MAN2B1;Q59GU3_HUMAN;B3KMK1_HUMAN;NALCN;VGCNL1;B3KQH9_HUMAN;CACNA1H;CACNA1G;CACNA1A;CACNA1I;CACNA1F;SCN1A;SCN7A;SCN3A;SCN2A	13170at7742;172471at2759;37221at33208
TRINITY_DN1033_c6_g1	4.575	6.356	4.151	4.595	7.176	3.838	4.234	3.563	5.315	8.015	old	young	0.0680514	2.43709	0.820513	1	high	low	0.220937	2.43708	0.491088	1	female	male	0.315957	2.43708	0.289376	1	coilin	coilin	coilin	Transcript_178515	1068620at2759	7962_0:0009b2	64463	9606_0:003f37	both	COIL	1068620at2759
TRINITY_DN10340_c0_g1	0.576	1.376	1.465	1.22	1.357	1.261	1.396	1.081	1.065	1.229	old	young	0.0889224	0.401591	0.823358	1	high	low	-0.0503034	0.40157	0.904451	1	female	male	-0.309505	0.401572	0.41545	1	endophilin-A1	endophilin-A1;endophilin-A3;SH3 domain	endophilin-A1;endophilin-A3;SH3 domain	Transcript_116723	193520at32523	54383_0:0007c4	29475	9606_0:002613	both	SH3GL2;DKFZp686B23205;SH3GL3;SH3GL1	193520at32523
TRINITY_DN103429_c0_g1	0	5.039	7.333	2.74	7.932	7.826	2.257	6.661	5.495	4.734	old	young	0.275638	2.37426	0.739256	1	high	low	0.164838	2.37423	0.880012	1	female	male	-0.720093	2.37423	0.41713	1	ubiquitin-conjugating enzyme E2 Z	ubiquitin-conjugating enzyme E2 Z	ubiquitin-conjugating enzyme E2 Z	Transcript_266616	1404665at2759	8996_0:003579	24787	9606_0:000dfb	both	BIRC6;BIRC5	1404665at2759
TRINITY_DN103442_c0_g1	0	0	0	0	0	1.409	1.219	0	0.634	0	old	young	-0.468258	-1.22369	0.898831	1	high	low	0.104772	-1.2235	1	1	female	male	-6.9399	-1.22352	0.0992969	1	Acetyltransferase component of pyruvate dehydrogenase complex	Acetyltransferase component of pyruvate dehydrogenase complex	Acetyltransferase component of pyruvate dehydrogenase complex	Transcript_266654	209492at7742	215358_0:005493	83753	9606_0:002c52	both	DLAT;PDHX	209492at7742;373186at33208
TRINITY_DN103444_c0_g1	0	0	1.172	0	0	0	1.682	0	0	0	old	young	-7.0033	-1.3933	0.0842696	0.921798	high	low	-1.19782	-1.39254	0.693701	1	female	male	-6.74226	-1.39261	0.25993	1	protein TASOR isoform X1	protein TASOR isoform X1;protein TASOR-like isoform X1	protein TASOR isoform X1;protein TASOR-like isoform X1	Transcript_266631	30296at7742	75366_0:00948a	50005	9606_0:000ed1	both	FAM208A	30296at7742
TRINITY_DN103457_c0_g1	0	0	0	0	1.396	0	0.795	0	0	1	old	young	-1.02696	-1.34473	0.779352	1	high	low	-1.59612	-1.34587	0.567651	1	female	male	1.9194	-1.34576	0.500351	1	ras-related and estrogen-regulated growth inhibitor	ras-related and estrogen-regulated growth inhibitor;ras-related and estrogen-regulated growth inhibitor-like protein	ras-related and estrogen-regulated growth inhibitor;ras-related and estrogen-regulated growth inhibitor-like protein	Transcript_266677	1384728at2759	100784_0:000f8e	22357	9606_0:00156f	both	RASL11B;RERG;RERGL;RASL11A;RASL12;RIT1;RIT2	1384728at2759;563049at33208
TRINITY_DN10345_c0_g1	0.246	0.482	0.246	1.66	0.985	0.722	1.236	0.563	0.491	0.667	old	young	0.364255	-0.25859	0.591819	1	high	low	-1.16083	-0.25869	0.0439062	1	female	male	0.398215	-0.258681	0.548898	1	Phosphatidylinositol-4-phosphate 5-kinase	Phosphatidylinositol-4-phosphate 5-kinase;phosphatidylinositol 5-phosphate 4-kinase type-2 beta	Phosphatidylinositol-4-phosphate 5-kinase;phosphatidylinositol 5-phosphate 4-kinase type-2 beta	Transcript_116710	1562683at2759	125878_0:00055b	7960	9606_0:000500	both	PIP5K1A;PIP5K1B;PIP5KL1;PIP4K2A;PIP4K2C;PIP4K2B;IFITM2;PIP5K1C	1562683at2759
TRINITY_DN10347_c0_g1	0.576	0.77	1.129	1.147	0.635	1.13	0.882	0.86	0.961	0.936	old	young	0.210399	0.0179443	0.629952	1	high	low	0.0850856	0.0180259	0.903432	1	female	male	-0.268752	0.0180185	0.576859	1	uncharacterized protein C10orf12 homolog	uncharacterized protein C10orf12 homolog	uncharacterized protein C10orf12 homolog;ligand-dependent corepressor;ligand-dependent nuclear receptor corepressor-like protein;ligand-dependent corepressor isoform X1	Transcript_116573	134164at2759	52644_0:001123	3688	9606_0:0028a9	both	LCOR	134164at2759
TRINITY_DN10347_c0_g2	0.549	0.914	1.33	0.508	1.851	0.944	0.574	1.177	0.656	0.753	old	young	-0.165077	0.0354433	0.762195	1	high	low	-0.138845	0.0352901	0.780135	1	female	male	-0.121191	0.035304	0.818487	1	uncharacterized protein C10orf12 homolog	uncharacterized protein C10orf12 homolog;ligand-dependent corepressor-like	uncharacterized protein C10orf12 homolog;ligand-dependent corepressor-like;ligand-dependent corepressor;ligand-dependent nuclear receptor corepressor-like protein;ligand-dependent corepressor isoform X1;uncharacterized protein C10orf12 homolog	Transcript_116578	134164at2759	54383_0:001f9c	3688	9606_0:0028a9	both	LCOR	134164at2759
TRINITY_DN10348_c0_g1	0	0	0.857	0.746	0	0	1.846	0	0.64	1.552	old	young	-0.627508	-0.562398	0.788998	1	high	low	-0.422771	-0.562031	0.789486	1	female	male	-0.0455411	-0.562065	1	1	arrestin domain-containing protein 4	arrestin domain-containing protein 4;arrestin domain-containing protein 2;arrestin domain-containing protein 3	arrestin domain-containing protein 4;arrestin domain-containing protein 2;arrestin domain-containing protein 3	Transcript_116760	166392at32523	8897_0:001a14	9807	9606_0:001682	both	ARRDC3;A8K2F6_HUMAN;ARRDC4;ARRDC2;TXNIP;ARRDC1	166392at32523;311636at33208
TRINITY_DN103490_c0_g1	0	1.805	0	0	1.452	0	0.237	0.232	0	0	old	young	0.471661	-1.12982	0.873162	1	high	low	-0.440788	-1.13135	0.800705	1	female	male	-0.344803	-1.13121	1	1	adenylate cyclase type 10-like	adenylate cyclase type 10-like	adenylate cyclase type 10-like	Transcript_266645	25870at33208	8996_0:003959	54371	9606_0:00016b	both	ADCY10;HEL-S-7a	25870at33208
TRINITY_DN1034_c0_g1	22.841	25.902	23.375	25.643	27.127	22.068	21.898	21.849	24.511	24.851	old	young	0.0157595	4.64125	0.915282	1	high	low	0.062875	4.64125	0.68707	1	female	male	0.0280691	4.64125	0.8489	1	Zinc finger C2H2 superfamily	Zinc finger C2H2 superfamily;Histone H4 transcription factor;histone H4 transcription factor	Zinc finger C2H2 superfamily;Histone H4 transcription factor;histone H4 transcription factor	Transcript_177582	1318335at2759	128390_0:000c4d	5661	9606_0:000029	both	A0A024R5S3_HUMAN;ZNF669;ZNF281;ZNF684;ZNF124;ZNF692;ZBTB40;ZSCAN20;RLF;ZNF695;PRDM16;ZNF672;ZNF496;KLF17;ZBTB41;ZBTB18;ZFP69B;ZNF643;PRDM2;ZNF697;ZBTB37;ZNF648;Q53EM1_HUMAN;ZBTB48;GFI1;ZNF644;ZFP69;ZNF670;KLF18;ZNF362;ZNF691;MTF1;ZNF678;ZBTB7B;ZNF436;ZNF683;ZNF142;ZNF514;EGR4;ZNF806;B4DR15_HUMAN;ZNF2;OSR1;ZNF513;ZNF589;MYNN;A0A140VKG3_HUMAN;FEZF2;ZNF620;BCL6;LOC101928592;ZNF35;ZNF717;ZNF852;ZNF86…	1318335at2759
TRINITY_DN103503_c0_g1	1.058	0.534	0	0.675	0.983	1.297	0.28	0.275	0.578	0.353	old	young	0.164366	-0.520583	0.881106	1	high	low	0.311708	-0.520587	0.812239	1	female	male	0.509247	-0.520587	0.586205	1	furin	furin;Peptidase S8/S53 domain	furin;Peptidase S8/S53 domain	Transcript_226684	135966at32523	30419_0:001898	87516	9606_0:003a49	both	FURIN;A0A140VJQ9_HUMAN;B3KQ28_HUMAN;PCSK4;PCSK1;PCSK5;PCSK7;PCSK6;PCSK2	135966at32523;311719at33208
TRINITY_DN10350_c0_g1	13.472	28.546	15.547	22.611	26.613	18.216	19.078	21.263	23.166	27.579	old	young	0.287766	4.4852	0.183152	1	high	low	-0.00692586	4.4852	0.968018	1	female	male	0.00990157	4.4852	0.960681	1	Splicing factor 1	Splicing factor 1;splicing factor 1;K Homology domain, type 1	Splicing factor 1;splicing factor 1;K Homology domain, type 1	Transcript_116615	197204at32523	1415176_0:001567	18997	9606_0:002eca	Homo sapiens	SF1	197204at32523
TRINITY_DN10352_c0_g1	1.374	1.34	1.194	1.715	2.958	2.83	1.389	2.043	2.486	1.61	old	young	0.0290843	1.02046	0.938359	1	high	low	-0.0625544	1.02041	0.87676	1	female	male	-0.0773755	1.02041	0.869274	1	small glutamine-rich tetratricopeptide repeat-containing protein alpha	small glutamine-rich tetratricopeptide repeat-containing protein alpha;small glutamine-rich tetratricopeptide repeat-containing protein beta;Small glutamine rich tetratricopeptide repeat containing alpha	small glutamine-rich tetratricopeptide repeat-containing protein alpha;small glutamine-rich tetratricopeptide repeat-containing protein beta;Small glutamine rich tetratricopeptide repeat containing alpha	Transcript_116716	201471at32523	8996_0:0035cb	25712	9606_0:0016e7	both	SGTB;SGTA	201471at32523
TRINITY_DN10353_c0_g1	2.334	1.879	0.46	1.079	1.444	0.984	2.674	1.637	0.922	3.178	old	young	0.132018	0.850783	0.815406	1	high	low	-0.0312987	0.850789	0.935212	1	female	male	0.401208	0.850789	0.445102	1	Cell morphogenesis central region	Cell morphogenesis central region;protein furry homolog isoform X1;protein furry homolog-like	Cell morphogenesis central region;protein furry homolog isoform X1;protein furry homolog-like	Transcript_116663	11874at2759	8932_0:000aac	29391	9606_0:0013ac	both	B3KXG5_HUMAN;FRYL;Q6ZR29_HUMAN;FRY	11874at2759
TRINITY_DN10354_c0_g1	3.863	2.041	3.157	1.993	2.637	1.478	2.369	2.511	2.703	1.733	old	young	-0.586205	1.38864	0.0562892	0.810705	high	low	0.141813	1.38869	0.715662	1	female	male	0.0433411	1.38868	0.898105	1	dmX-like protein 2	dmX-like protein 2	dmX-like protein 2;dmX-like protein 2;dmX-like protein 2 isoform X1	Transcript_116731	127808at2759	198806_0:001689	29497	9606_0:001785	both	ADAM9;DMXL1;DMXL2	127808at2759
TRINITY_DN10356_c0_g1	1.114	0.607	0.993	1.682	1.651	1.334	1.239	1.482	1.695	0.924	old	young	-0.179041	0.476113	0.674787	1	high	low	-0.353302	0.476098	0.374145	1	female	male	0.0518956	0.476099	0.90585	1	uncharacterized protein C18orf8 homolog	uncharacterized protein C18orf8 homolog	uncharacterized protein C18orf8 homolog	Transcript_116635	108458at7742	57397_0:003021	25568	9606_0:0044ae	both	B7Z201_HUMAN;RMC1	108458at7742
TRINITY_DN10356_c0_g2	2.803	1.092	0.82	2.858	0.595	1.502	1.085	1.938	2.324	0.916	old	young	0.108415	0.806746	0.852426	1	high	low	0.0185464	0.806855	1	1	female	male	0.267237	0.806845	0.620598	1	NA	NA	NA;uncharacterized protein C18orf8 homolog;Regulator of MON1-CCZ1	Transcript_116638	108458at7742	103944_0:00007c	25568	9606_0:0044ae	both	B7Z201_HUMAN;RMC1	108458at7742
TRINITY_DN10356_c1_g1	3.055	1.007	0.944	0.461	1.673	0.559	0.679	2.561	1.711	1.085	old	young	-0.516152	0.583188	0.368711	1	high	low	0.177504	0.5832	0.79364	1	female	male	0.279968	0.583199	0.624053	1	proteasomal ATPase-associated factor 1	proteasomal ATPase-associated factor 1	proteasomal ATPase-associated factor 1	Transcript_116639	150866at32523	128390_0:000850	29385	9606_0:002fd0	both	PAAF1	150866at32523
TRINITY_DN10356_c1_g2	0.911	0.689	0.335	1.16	1.267	0.278	0	0.709	0.498	0.303	old	young	0.1227	-0.508781	0.911944	1	high	low	-0.51836	-0.508943	0.573052	1	female	male	1.03975	-0.508928	0.254013	1	proteasomal ATPase-associated factor 1	proteasomal ATPase-associated factor 1	proteasomal ATPase-associated factor 1	Transcript_116641	150866at32523	128390_0:000850	29385	9606_0:002fd0	both	PAAF1	150866at32523
TRINITY_DN103591_c0_g1	5.201	4.589	6.675	2.493	4.217	6.333	4.11	6.066	1.427	1.725	old	young	-0.017261	2.17684	0.969562	1	high	low	0.112365	2.17685	0.837479	1	female	male	-0.577836	2.17685	0.226214	1	opioid growth factor receptor-like protein 1	opioid growth factor receptor-like protein 1;opioid growth factor receptor	opioid growth factor receptor-like protein 1;opioid growth factor receptor	Transcript_226747	1450738at2759	198806_0:00040e	41511	9606_0:001adb	both	OGFRL1;OGFR	1450738at2759
TRINITY_DN1035_c0_g1	12.712	23.662	18.944	14.062	20.82	14.82	13.524	12.18	15.211	18.95	old	young	0.0659847	4.0976	0.778172	1	high	low	0.283921	4.09759	0.22107	1	female	male	-0.0754959	4.09759	0.76419	1	uncharacterized protein LOC110063552	uncharacterized protein LOC110063552;uncharacterized protein LOC103815910;uncharacterized protein LOC103278570;uncharacterized protein LOC103279091;uncharacterized protein LOC102112599;uncharacterized protein LOC104564657;uncharacterized protein LOC100224152	uncharacterized protein LOC110063552;uncharacterized protein LOC103815910;uncharacterized protein LOC103278570;uncharacterized protein LOC103279091;uncharacterized protein LOC102112599;uncharacterized protein LOC104564657;uncharacterized protein LOC100224152;male-specific lethal 3 homolog;mortality factor 4-like protein 1	Transcript_177414	147455at32523	8897_0:000aad	48893	9606_0:0050bb	both	MSL3;MORF4L1;MORF4L2	147455at32523;1624495at2759
TRINITY_DN10361_c0_g1	2.343	1.324	0.611	1.063	0.857	0	0.975	1.307	2.015	0	old	young	-0.893156	0.242877	0.402219	1	high	low	0.0866705	0.242956	0.981304	1	female	male	0.00892597	0.242948	0.958107	1	formin-2	formin-2;formin-2-like isoform X1;formin-2-like	formin-2;formin-2-like isoform X1;formin-2-like;transcription intermediary factor 1-beta;tripartite motif-containing protein 66	Transcript_116735	105005at7742	8081_0:003997	1302	9606_0:000054	both	FMN2;Q9HBL1_HUMAN;FMN1	105005at7742
TRINITY_DN10361_c0_g2	1.339	2.137	1.293	1.425	3.108	1.533	1.727	1.43	2.066	1.16	old	young	-0.284707	0.880589	0.439021	1	high	low	-0.17573	0.880502	0.642618	1	female	male	-0.0648894	0.88051	0.883122	1	transcription intermediary factor 1-beta	transcription intermediary factor 1-beta;tripartite motif-containing protein 66	transcription intermediary factor 1-beta;tripartite motif-containing protein 66	Transcript_116737	184665at32523	9238_0:002cd8	29507	9606_0:0045da	both	TRIM28;B3KN30_HUMAN;TRIM33;TRIM24;TRIM66	184665at32523;330513at33208
TRINITY_DN10364_c0_g1	8.259	8.954	6.957	8.032	6.105	4.572	4.115	7.564	7.533	6.325	old	young	0.107691	2.84601	0.718459	1	high	low	0.218891	2.84602	0.47602	1	female	male	0.0539641	2.84602	0.84633	1	SKI/DACH domain-containing protein 1	SKI/DACH domain-containing protein 1	SKI/DACH domain-containing protein 1	Transcript_116566	173832at32523	9361_0:003d86	29286	9606_0:0028d9	both	SKIDA1	173832at32523
TRINITY_DN10365_c0_g1	3.183	3.378	0.702	3.052	7.995	4.079	3.529	2.481	3.136	3.189	old	young	-0.150836	1.85539	0.764708	1	high	low	-0.416656	1.85532	0.374566	1	female	male	0.455018	1.85533	0.328806	1	SRSF protein kinase 1	SRSF protein kinase 1;kinase-like protein;SRSF protein kinase 2 isoform X1	SRSF protein kinase 1;kinase-like protein;SRSF protein kinase 2 isoform X1	Transcript_116545	194840at7742	9103_0:003acf	29268	9606_0:001f32	both	SRPK2;SRPK3	194840at7742;290680at2759
TRINITY_DN103673_c0_g1	0	0.662	0	0	1.217	0	0	0	1.442	0.871	old	young	-0.712844	-0.985788	0.812927	1	high	low	0.947538	-0.986472	0.845453	1	female	male	0.382286	-0.98641	0.815611	1	dedicator of cytokinesis protein 8	dedicator of cytokinesis protein 8;dedicator of cytokinesis protein 9;LOW QUALITY PROTEIN: dedicator of cytokinesis protein 9-like	dedicator of cytokinesis protein 8;dedicator of cytokinesis protein 9;LOW QUALITY PROTEIN: dedicator of cytokinesis protein 9-like	Transcript_269035	14993at33208	30455_0:0032fc	66311	9606_0:00008f	both	DOCK7;DOCK8;B7Z9U8_HUMAN;DOCK6;DOCK10;B3KXE2_HUMAN;B7Z2G6_HUMAN;DOCK9;DOCK11	14993at33208;20156at2759
TRINITY_DN1036_c0_g1	11.205	14.439	15.506	15.628	17.639	17.043	17.756	16.334	15.178	17.538	old	young	0.070896	4.04102	0.693098	1	high	low	-0.0862634	4.04102	0.640157	1	female	male	-0.137286	4.04102	0.465504	1	late secretory pathway protein AVL9 homolog	late secretory pathway protein AVL9 homolog	late secretory pathway protein AVL9 homolog;Vesicle-associated membrane-protein-associated protein;vesicle-associated membrane protein-associated protein A	Transcript_179387	117384at7742	50402_0:00206f	71195	9606_0:0020b7	both	AVL9;KIAA0241	117384at7742
TRINITY_DN1036_c1_g1	2.785	9.8	2.739	6.033	4.951	6.01	5.175	8.473	4.857	6.413	old	young	0.840129	2.5885	0.00528224	0.252621	high	low	-0.109183	2.58848	0.77209	1	female	male	-0.375538	2.58848	0.356542	1	uncharacterized protein C20orf196 homolog	uncharacterized protein C20orf196 homolog	uncharacterized protein C20orf196 homolog;secretogranin-1	Transcript_179405	1336753at2759	9233_0:002685	73759	9606_0:004c82	both	C20orf196	1336753at2759
TRINITY_DN10371_c0_g1	0.934	1.473	1.197	2.06	0.88	1.752	2.112	1.247	1.098	2.068	old	young	0.442457	0.706377	0.272269	1	high	low	-0.110878	0.706418	0.779396	1	female	male	-0.0605993	0.706414	0.928509	1	centlein	centlein;centlein-like;LOW QUALITY PROTEIN: centlein	centlein;centlein-like;LOW QUALITY PROTEIN: centlein	Transcript_116500	112317at32523	328815_0:002aff	29162	9606_0:0024f5	both	CNTLN	112317at32523
TRINITY_DN10374_c0_g1	6.739	9.78	6.288	2.962	12.756	5.516	4.342	3.628	3.192	7.231	old	young	-0.134917	2.68962	0.748864	1	high	low	0.256851	2.6896	0.567032	1	female	male	0.324199	2.68961	0.435541	1	Membrane associated ring-CH-type finger 4	Membrane associated ring-CH-type finger 4;Membrane associated ring-CH-type finger 11	Membrane associated ring-CH-type finger 4;Membrane associated ring-CH-type finger 11;NA	Transcript_116516	1014283at2759	30608_0:0029d8	314	9606_0:000a26	both	MARCH4;MARCH11;MARCH9;Q8N9T1_HUMAN	1014283at2759
TRINITY_DN10375_c0_g1	3.349	5.378	4.839	7.487	5.005	9.685	5.882	5.871	6.515	3.467	old	young	0.319961	2.60057	0.343039	1	high	low	-0.0644561	2.60057	0.845356	1	female	male	-0.473446	2.60057	0.172758	1	Reverse transcriptase	Reverse transcriptase;uncharacterized protein LOC111927214;RNA-directed DNA polymerase from mobile element jockey-like	Reverse transcriptase;uncharacterized protein LOC111927214;RNA-directed DNA polymerase from mobile element jockey-like;LOW QUALITY PROTEIN: RNA-directed DNA polymerase from mobile element jockey-like;RNA-directed DNA polymerase from mobile element jockey-like;craniofacial development protein 2-like;Serpentine Receptor, class BC (Class B-like);LOW QUALITY PROTEIN: uncharacterized protein LOC102058…	Transcript_116537	271852at32523	85066_0:003a4d	4168	9606_0:001e97	both	GIMAP5;IAN4L1;GIMAP2;HIMAP2;GIMAP6;GIMAP1-GIMAP5	271852at32523
TRINITY_DN103796_c0_g1	0	0	0	0	0	0	0	0	1.46	2.374	old	young	0.604294	-1.08954	0.897265	1	high	low	7.10445	-1.08917	0.151904	1	female	male	1.18286	-1.08921	0.684334	1	V-set and immunoglobulin domain-containing protein 10-like 2	V-set and immunoglobulin domain-containing protein 10-like 2;V-set and immunoglobulin domain-containing protein 10-like	V-set and immunoglobulin domain-containing protein 10-like 2;V-set and immunoglobulin domain-containing protein 10-like	Transcript_272553	101435at7742	321398_0:000d0d	27878	9606_0:002f77	both	ACE	101435at7742
TRINITY_DN1037_c0_g1	2088.8	1355.17	1823.58	1884.25	2439.58	1672.39	2026.34	1761.45	1959.77	1942.56	old	young	-0.258801	10.9363	0.0489653	0.752503	high	low	-0.0910938	10.9363	0.558919	1	female	male	0.156747	10.9363	0.297389	1	Ribosomal protein L23/L15e core domain superfamily	Ribosomal protein L23/L15e core domain superfamily;60S ribosomal protein L23a	Ribosomal protein L23/L15e core domain superfamily;60S ribosomal protein L23a	Transcript_177293	1436090at2759	198806_0:0026a2	72840	9606_0:002798	both	LOC112268041;RPL23A	1436090at2759
TRINITY_DN10380_c0_g1	2.484	3.522	3.766	1.779	2.159	3.41	3.202	2.416	3.566	1.861	old	young	-0.225992	1.59973	0.525784	1	high	low	0.434	1.59975	0.239951	1	female	male	-0.753934	1.59975	0.0162894	1	SWI/SNF-related matrix-associated actin-dependent regulator of chromatin subfamily D member 1	SWI/SNF-related matrix-associated actin-dependent regulator of chromatin subfamily D member 1;SWI/SNF-related matrix-associated actin-dependent regulator of chromatin subfamily D member 2	SWI/SNF-related matrix-associated actin-dependent regulator of chromatin subfamily D member 1;SWI/SNF-related matrix-associated actin-dependent regulator of chromatin subfamily D member 2	Transcript_116471	1027566at2759	175836_0:003710	29137	9606_0:001e1e	both	SMARCD3;SMARCD1;SMARCD2	1027566at2759
TRINITY_DN10382_c0_g1	0.679	0.781	0.374	1.37	0.351	0.31	0.674	0.132	2.088	0.678	old	young	-0.370167	-0.209956	0.641354	1	high	low	0.418054	-0.209794	0.655415	1	female	male	-0.00147721	-0.209808	1	1	alpha-ketoacid dehydrogenase kinase	alpha-ketoacid dehydrogenase kinase;pyruvate dehydrogenase kinase, isozyme 3;pyruvate dehydrogenase kinase, isozyme 4	alpha-ketoacid dehydrogenase kinase;pyruvate dehydrogenase kinase, isozyme 3;pyruvate dehydrogenase kinase, isozyme 4	Transcript_116543	1242599at2759	7998_0:00480c	11957	9606_0:000a5c	both	PDK1;PDK4;BCKDK;PDK2;PDK3	1242599at2759
TRINITY_DN103844_c0_g1	1.334	1.012	0.49	0.426	0.621	2.036	0.706	0.423	1.459	0.446	old	young	-0.0759935	0.0214245	0.923349	1	high	low	1.13571	0.0215463	0.0545308	1	female	male	-0.602817	0.0215352	0.378607	1	Solute carrier family 35 member A5	Solute carrier family 35 member A5;Putative UDP-sugar transporter protein SLC35A5;Nucleotide-sugar transporter	Solute carrier family 35 member A5;Putative UDP-sugar transporter protein SLC35A5;Nucleotide-sugar transporter	Transcript_219176	164369at32523	128390_0:001eea	44651	9606_0:00106d	both	SLC35A5;SLC35A3;SLC35A1;SLC35A2	164369at32523;703674at2759
TRINITY_DN103850_c0_g1	0	0.427	0	0.539	1.179	1.03	0.446	0	0	0	old	young	0.478796	-1.17259	0.845429	1	high	low	-0.984805	-1.17334	0.622095	1	female	male	0.243223	-1.17327	0.851434	1	WD and tetratricopeptide repeats protein 1	WD and tetratricopeptide repeats protein 1;WD40-repeat-containing domain;DDB1- and CUL4-associated factor 8;WD and tetratricopeptide repeats protein 1 isoform X1	WD and tetratricopeptide repeats protein 1;WD40-repeat-containing domain;DDB1- and CUL4-associated factor 8;WD and tetratricopeptide repeats protein 1 isoform X1	Transcript_219150	1270484at2759	128390_0:002bee	25807	9606_0:0002af	both	DCAF6;B7Z8C9_HUMAN;DCAF8;DCAF8L1;DCAF8L2	1270484at2759
TRINITY_DN10387_c0_g1	2.785	2.049	4.047	1.827	1.934	2.52	0	0.702	3.843	2.743	old	young	-0.351879	1.26803	0.672714	1	high	low	1.53767	1.26814	0.0457054	1	female	male	0.0248364	1.26813	0.952919	1	Mitogen-activated protein kinase	Mitogen-activated protein kinase;mitogen-activated protein kinase 12	Mitogen-activated protein kinase;mitogen-activated protein kinase 12;collagen alpha-2(V) chain;collagen alpha-1(III) chain	Transcript_116756	164520at32523	13146_0:0018a5	29072	9606_0:001d1d	both	MAPK13;MAPK12;MAPK14;PLA2G7;MAPK11	164520at32523;324618at33208
TRINITY_DN1038_c0_g1	58.255	51.946	49.187	47.729	73.033	41.519	53.749	60.083	52.809	65.657	old	young	-0.0975667	5.83804	0.529959	1	high	low	-0.0586923	5.83804	0.715396	1	female	male	0.159385	5.83804	0.302008	1	NA	NA	NA;chromodomain-helicase-DNA-binding protein 8;chromodomain-helicase-DNA-binding protein 7;Chromodomain-helicase-DNA-binding protein 8	Transcript_177601	4958at7742	30419_0:00138f	12613	9606_0:00232e	both	CHD7;Q6ZWF9_HUMAN;CHD8;CHD9;Q461N2_HUMAN;CHD6	4958at7742
TRINITY_DN10390_c0_g1	0.505	0.852	0.836	0.833	1.643	1.272	0.801	1.176	0.52	0.748	old	young	0.217576	0.0259605	0.616931	1	high	low	-0.386979	0.0257971	0.386517	1	female	male	-0.0466568	0.025812	0.922585	1	biliverdin reductase A	biliverdin reductase A	biliverdin reductase A	Transcript_116546	196062at32523	9103_0:001b87	29273	9606_0:00206b	both	A0A140VJF4_HUMAN;BLVRA	196062at32523
TRINITY_DN10391_c0_g1	1.953	3.318	3.402	2.996	4.674	3.134	3.073	3.925	2.977	3.018	old	young	0.0511819	1.77011	0.8644	1	high	low	-0.223726	1.77008	0.432663	1	female	male	-0.161146	1.77008	0.59501	1	Guanylate-binding protein	Guanylate-binding protein;atlastin-2 isoform X1;atlastin-2;atlastin-1	Guanylate-binding protein;atlastin-2 isoform X1;atlastin-2;atlastin-1;serine/threonine-protein kinase PAK 3-like;Non-specific serine/threonine protein kinase;Hypothetical protein CBG19993;uncharacterized protein LOC109950909;uncharacterized protein LOC104840059;uncharacterized protein LOC101240420;uncharacterized protein LOC108493261	Transcript_116494	1027269at2759	321398_0:002352	5572	9606_0:000018	both	GBP3;GBP4;GBP2;GBP5;GBP6;GBP1;GBP7;ATL2;B7Z2H0_HUMAN;ATL3;ATL1;Q53F53_HUMAN	1027269at2759
TRINITY_DN10393_c0_g1	1.758	0.667	0.485	1.263	1.841	0.805	0	0.342	1.081	0.44	old	young	-0.516821	-0.0571619	0.553765	1	high	low	0.168768	-0.0571418	0.885238	1	female	male	1.12817	-0.0571437	0.152404	1	Zinc finger, CCCH-type	Zinc finger, CCCH-type;RING finger protein 113A	Zinc finger, CCCH-type;RING finger protein 113A	Transcript_116586	1420266at2759	1415176_0:000deb	29301	9606_0:003631	both	RNF113B;RNF113A	1420266at2759
TRINITY_DN10394_c0_g1	1.443	1.584	1.129	0.966	1.598	0.915	1.318	1.374	1.218	1.24	old	young	-0.13922	0.484717	0.700043	1	high	low	0.00908658	0.484689	1	1	female	male	-0.020625	0.484692	0.991321	1	Signal transducer and activator of transcription	Signal transducer and activator of transcription;signal transducer and activator of transcription 4	Signal transducer and activator of transcription;signal transducer and activator of transcription 4	Transcript_116608	166575at33208	188379_0:002a46	2085	9606_0:0031d4	both	A8K4S9_HUMAN;B4DQB3_HUMAN;STAT6;STAT2;STAT3;STAT5B;A8K6I5_HUMAN;Q59GY7_HUMAN;STAT5A	166575at33208
TRINITY_DN103959_c0_g1	0	0	1.083	0	1.366	0	0	0	0	0	old	young	-6.59834	-1.68776	0.096914	0.936315	high	low	-0.701877	-1.68869	0.765759	1	female	male	0.705702	-1.6886	0.765206	1	Leucine rich repeats and IQ motif containing 4	Leucine rich repeats and IQ motif containing 4;LOW QUALITY PROTEIN: leucine-rich repeat and IQ domain-containing protein 4;Leucine-rich repeat	Leucine rich repeats and IQ motif containing 4;LOW QUALITY PROTEIN: leucine-rich repeat and IQ domain-containing protein 4;Leucine-rich repeat	Transcript_262866	225802at32523	9233_0:0020fd	26620	9606_0:000e60	both	LRRIQ4;LRRD1;LRRC40;PRELP;LRRC52;LRRC38;B3KS64_HUMAN;FMOD;Q12833_HUMAN;LRRC53;PODN;LRTM1;CPN2;NRROS;GP5;LRRC15;LRRC70;CD180;TRIL;ASPN;LRRC26;OMD;ECM2;LRRC55;RTN4RL2;FLRT1;LRRC32;DCN;LRTM2;KERA;FLRT2;IGFALS;OMG;CHAD;RTN4RL1;HMFT1766;LRG1;A8K3W6_HUMAN;PODNL1;FLRT3;RTN4R;CHADL;LOC112267886;BGN;NYX	225802at32523;826997at2759
TRINITY_DN10396_c0_g1	1.159	0.555	0.904	0.15	1.636	1.451	1.03	0.737	1.516	1.071	old	young	-0.66391	0.180159	0.217263	1	high	low	0.40943	0.180143	0.486569	1	female	male	-0.137896	0.180144	0.84349	1	Protein yippee-like	Protein yippee-like;protein yippee-like 4	Protein yippee-like;protein yippee-like 4;Protein yippee-like;protein yippee-like 4 isoform X1	Transcript_116587	1431042at2759	181119_0:0029cf	29310	9606_0:000cc5	both	YPEL5;YPEL4;YPEL3;YPEL2;YPEL1	1431042at2759
TRINITY_DN10398_c0_g1	2.44	2.306	2.691	2.038	1.696	1.117	2.178	0.475	3.754	0.914	old	young	-0.893087	1.09896	0.0646832	0.861196	high	low	0.530843	1.09904	0.357043	1	female	male	-0.307406	1.09904	0.610561	1	serine/threonine-protein kinase D3	serine/threonine-protein kinase D3;Serine/threonine-protein kinase	serine/threonine-protein kinase D3;Serine/threonine-protein kinase	Transcript_116679	182843at33208	103695_0:0001ed	17935	9606_0:00486c	both	PRKD2	182843at33208
TRINITY_DN10399_c0_g1	5.199	3.155	5.732	1.994	2.905	6.189	3.711	4.863	5.973	2.604	old	young	-0.341172	2.16808	0.382057	1	high	low	0.57868	2.16811	0.143871	1	female	male	-0.697739	2.16811	0.0695302	1	Transcription factor 12	Transcription factor 12;transcription factor 12 isoform X1;transcription factor E2-alpha	Transcription factor 12;transcription factor 12 isoform X1;transcription factor E2-alpha	Transcript_116521	178523at7742	28377_0:00483e	24818	9606_0:003add	both	B4DH96_HUMAN;TCF12;TCF4;TCF3	178523at7742
TRINITY_DN1039_c0_g1	15.144	16.016	12.181	16.539	18.106	14.068	11.681	25.459	14.831	10.468	old	young	0.208906	4.00161	0.391338	1	high	low	-0.292782	4.00161	0.226431	1	female	male	-0.132657	4.00161	0.619986	1	vitamin K-dependent gamma-carboxylase	vitamin K-dependent gamma-carboxylase	vitamin K-dependent gamma-carboxylase	Transcript_178985	139083at7742	9157_0:002f09	73635	9606_0:000b6d	Homo sapiens	GGCX	139083at7742
TRINITY_DN1039_c0_g2	18.289	20.033	21.716	21.673	24.552	18.46	22.846	22.239	19.207	26.078	old	young	0.0281428	4.48058	0.858406	1	high	low	-0.0796328	4.48058	0.618622	1	female	male	0.0428116	4.48058	0.790321	1	TBC1 domain family member 14	TBC1 domain family member 14;TBC1 domain family member 12;Rab-GTPase-TBC domain	TBC1 domain family member 14;TBC1 domain family member 12;Rab-GTPase-TBC domain	Transcript_179023	132481at33208	52644_0:00381e	11808	9606_0:002b21	both	TBC1D12	132481at33208
TRINITY_DN1039_c0_g3	1154.89	890.436	927.895	921.569	1033	796.141	786.212	1234.44	932.273	979.648	old	young	-0.00535617	9.96466	0.972152	1	high	low	0.00902764	9.96466	0.961095	1	female	male	0.0726963	9.96466	0.639784	1	Autophagy-related protein	Autophagy-related protein;gamma-aminobutyric acid receptor-associated protein-like 1;gamma-aminobutyric acid receptor-associated protein	Autophagy-related protein;gamma-aminobutyric acid receptor-associated protein-like 1;gamma-aminobutyric acid receptor-associated protein	Transcript_179029	1508198at2759	181119_0:003b9d	10928	9606_0:00084f	both	MAP1LC3C;GABARAPL1;MAP1LC3B2;GABARAPL2;DKFZp762B153;MAP1LC3B;GABARAP;MAP1LC3A	1508198at2759
TRINITY_DN103_c0_g1	107.098	88.97	97.21	64.432	99.956	68.025	70.228	78.87	99.946	89.09	old	young	-0.281442	6.4848	0.0910496	0.934103	high	low	0.313374	6.4848	0.0671281	1	female	male	0.0245874	6.4848	0.892089	1	seipin	seipin;seipin isoform X1	seipin;seipin isoform X1;UBX domain-containing protein 1;UBX domain-containing protein 1 isoform X1;nascent polypeptide-associated complex subunit alpha	Transcript_131194	1390748at2759	9172_0:0037e1	44267	9606_0:003046	Homo sapiens	A0A024R540_HUMAN	1390748at2759
TRINITY_DN103_c0_g2	48.261	49.952	52.269	70.466	60.746	55.564	47.206	40.582	47.051	57.094	old	young	0.111641	5.77861	0.510219	1	high	low	-0.0140417	5.77861	0.930529	1	female	male	0.198433	5.77861	0.23476	1	nitric oxide-associated protein 1	nitric oxide-associated protein 1	nitric oxide-associated protein 1	Transcript_131213	166600at7742	181119_0:002db9	31415	9606_0:00156c	both	NOA1	166600at7742
TRINITY_DN10403_c0_g1	0.443	0.111	0.163	1.404	0.782	0.994	0.434	0.883	0.65	0.49	old	young	0.69337	-0.45533	0.389496	1	high	low	-0.823594	-0.455398	0.291657	1	female	male	0.479273	-0.455392	0.55083	1	brachyury protein	brachyury protein;MAX gene-associated protein;Transcription factor, T-box	brachyury protein;MAX gene-associated protein;Transcription factor, T-box	Transcript_40050	1201455at2759	175836_0:0006a5	12578	9606_0:00046c	both	B3KRD9_HUMAN;TBX19;T;TBX18;MGA;Q8N8P2_HUMAN;TBX15;TBX20;TBX6;B3KUL8_HUMAN;TBX22	1201455at2759;357248at33208
TRINITY_DN10405_c0_g1	2.592	1.597	1.085	1.647	1.109	1.343	1.914	4.032	1.778	1.241	old	young	0.197076	0.989194	0.687229	1	high	low	-0.369402	0.989183	0.423454	1	female	male	-0.290102	0.989184	0.584482	1	Formin-like protein	Formin-like protein;protein diaphanous homolog 3;protein diaphanous homolog 2	Formin-like protein;protein diaphanous homolog 3;protein diaphanous homolog 2;uncharacterized protein KIAA0753 homolog;protein moonraker isoform X1	Transcript_40189	1204639at2759	57421_0:0012c9	4214	9606_0:0013b7	both	FHDC1;DIAPH1;Q6URC4_HUMAN;DAAM2;B4DPV3_HUMAN;DIAPH3;INF2;DAAM1;DIAPH2	1204639at2759
TRINITY_DN10405_c0_g2	4.101	1.742	4.05	4.567	3.643	3.834	4	7.3	5.97	5.926	old	young	0.0765855	2.24759	0.844052	1	high	low	-0.133292	2.2476	0.721337	1	female	male	-0.0348778	2.2476	0.952723	1	Ionotropic glutamate receptor	Ionotropic glutamate receptor;glutamate receptor 2;Glutamate receptor	Ionotropic glutamate receptor;glutamate receptor 2;Glutamate receptor;calcium uptake protein 3, mitochondrial;calcium uptake protein 2, mitochondrial;Fibroblast growth factor	Transcript_40192	101952at7742	54383_0:0019ad	19920	9606_0:0012fc	both	GRIA2;Q59GL5_HUMAN;GRIA4;BCAT2;GRIA3;GRIK3;A8K0H7_HUMAN;GRIK2;GRIN3A;GRIN1;GRIK4;GRIN2B;B4DII7_HUMAN;FLCN;GRIN2A;NR2A;Q59EW6_HUMAN;GRIN2C;HSP90AA1;NMDAR2C;Q8IW23_HUMAN;ENPP2;GRIK5;SEPT9;GRIN3B;GRIN2D;Q59G17_HUMAN;GRIK1	101952at7742;188544at2759
TRINITY_DN10405_c1_g2	0.693	0.692	0.128	0.87	1.185	0.106	0.458	1.016	0.761	0.684	old	young	0.0684774	-0.398687	0.928509	1	high	low	-0.670392	-0.398942	0.350164	1	female	male	0.594542	-0.398919	0.40432	1	sorting nexin-29	sorting nexin-29	sorting nexin-29	Transcript_40196	146411at7742	198806_0:000814	4576	9606_0:003bd2	both	SNX29	146411at7742
TRINITY_DN104063_c0_g1	0	0	1.172	0	1.476	0	0	0	0	0	old	young	-6.71612	-1.59825	0.0925641	0.93466	high	low	-0.690395	-1.59914	0.774288	1	female	male	0.693906	-1.59906	0.773866	1	collagen alpha-6(VI) chain	collagen alpha-6(VI) chain;collagen alpha-3(VI) chain isoform X1;collagen alpha-3(VI) chain	collagen alpha-6(VI) chain;collagen alpha-3(VI) chain isoform X1;collagen alpha-3(VI) chain	Transcript_239118	1049829at2759	8090_0:004ba5	63386	9606_0:000d21	both	COL6A3;DKFZp686K04147;Q8N4Z1_HUMAN;COL6A5;COL6A6	1049829at2759
TRINITY_DN10408_c0_g1	3.354	3.376	2.569	2.376	2.531	1.322	2.796	3.676	5.343	1.362	old	young	-0.464185	1.61918	0.267462	1	high	low	0.104502	1.61918	0.84485	1	female	male	-0.476277	1.61918	0.297793	1	Chaperonin containing TCP1 subunit 5	Chaperonin containing TCP1 subunit 5;GroEL-like apical domain superfamily;T-complex protein 1 subunit epsilon;T-complex protein 1 subunit delta	Chaperonin containing TCP1 subunit 5;GroEL-like apical domain superfamily;T-complex protein 1 subunit epsilon;T-complex protein 1 subunit delta	Transcript_39968	106441at32523	103944_0:0049e5	44555	9606_0:00167f	both	CCT5;HEL-S-69;B3KX11_HUMAN;CCT3;Q59H77_HUMAN;CCT4;CCT6A;CCT6B;CCT8	106441at32523;207515at33208
TRINITY_DN104097_c0_g1	1.509	0	0	0.722	0	0.345	0.299	1.175	0.309	0	old	young	0.0158942	-0.908943	1	1	high	low	-0.514078	-0.908531	0.742367	1	female	male	0.684846	-0.908569	0.689827	1	serine/threonine-protein kinase LATS1	serine/threonine-protein kinase LATS1;serine/threonine-protein kinase LATS2;Protein kinase domain	serine/threonine-protein kinase LATS1;serine/threonine-protein kinase LATS2;Protein kinase domain	Transcript_239175	38563at7742	8090_0:005448	41569	9606_0:001d62	both	LATS1;LATS2;CDC42BPA;ROCK2;STK38;CDC42BPG;STK38L;CIT;CDC42BPB;ROCK1;DMPK	38563at7742;759391at2759
TRINITY_DN1040_c0_g1	36.014	36.334	39.048	29.081	47.21	36.935	35.904	34.685	36.519	34.954	old	young	-0.16768	5.24744	0.216827	1	high	low	0.0788755	5.24744	0.604009	1	female	male	-0.0813279	5.24744	0.591038	1	Coiled-coil domain containing 90B	Coiled-coil domain containing 90B;mitochondrial calcium uniporter regulator 1	Coiled-coil domain containing 90B;mitochondrial calcium uniporter regulator 1;Coiled-coil domain containing 90B;mitochondrial calcium uniporter regulator 1;coiled-coil domain-containing protein 90B, mitochondrial	Transcript_178716	1252164at2759	55661_0:0029ff	27053	9606_0:001d66	both	MCUR1;CCDC90B	1252164at2759
TRINITY_DN1040_c1_g1	6.113	8.364	7.31	10.765	12.377	7.395	6.945	10.587	7.141	10.661	old	young	0.283486	3.1824	0.20589	1	high	low	-0.294849	3.18239	0.20809	1	female	male	0.238862	3.18239	0.321712	1	myotubularin-related protein 10	myotubularin-related protein 10	myotubularin-related protein 10	Transcript_178731	279113at33208	9233_0:002061	56957	9606_0:000773	both	MTMR11;MTMR12	279113at33208
TRINITY_DN1040_c1_g2	9.192	9.063	5.572	12.978	16.949	8.302	7.851	9.746	12.896	15.85	old	young	0.114195	3.48397	0.704934	1	high	low	-0.136113	3.48397	0.657419	1	female	male	0.529171	3.48397	0.0499169	1	myotubularin-related protein 10	myotubularin-related protein 10	myotubularin-related protein 10	Transcript_178748	279113at33208	345164_0:00004b	56957	9606_0:000773	both	MTMR11;MTMR12	279113at33208
TRINITY_DN1040_c1_g3	7.249	6.423	7.153	7.633	8.481	6.295	7.086	7.236	9.385	10.458	old	young	-0.0486986	3.01553	0.83623	1	high	low	0.110563	3.01553	0.657064	1	female	male	0.136581	3.01553	0.558309	1	myotubularin-related protein 10	myotubularin-related protein 10	myotubularin-related protein 10	Transcript_178751	279113at33208	8954_0:001430	56957	9606_0:000773	both	MTMR11;MTMR12	279113at33208
TRINITY_DN1040_c2_g1	1.455	2.479	0.802	2.435	2.027	2.33	0.288	1.132	1.193	0.364	old	young	0.651464	0.657708	0.281899	1	high	low	0.0827093	0.657667	0.928175	1	female	male	0.135398	0.657671	0.822153	1	AF4/FMR2 family member 4-like	AF4/FMR2 family member 4-like;AF4/FMR2 family member 4	AF4/FMR2 family member 4-like;AF4/FMR2 family member 4	Transcript_178753	255938at33208	9994_0:001fc7	2301	9606_0:000dd9	both	AFF3;Q8NAP7_HUMAN;AFF1;AFF4;AFF2	255938at33208
TRINITY_DN10410_c0_g1	1.019	1.53	1.012	1.501	4.508	1.447	1.854	1.968	1.428	0.682	old	young	-0.409773	0.846857	0.401973	1	high	low	-0.919106	0.846662	0.0283301	1	female	male	0.181359	0.846679	0.715402	1	calcium uptake protein 3, mitochondrial	calcium uptake protein 3, mitochondrial;calcium uptake protein 2, mitochondrial	calcium uptake protein 3, mitochondrial;calcium uptake protein 2, mitochondrial;KIAA1958;uncharacterized protein KIAA1958 homolog;copper-transporting ATPase 1;P-type ATPase;copper-transporting ATPase 2 isoform X1	Transcript_40214	162552at7742	50402_0:001c81	16765	9606_0:002201	both	MICU3;MICU1;EFHA1;MICU2	162552at7742;425365at33208
TRINITY_DN10412_c0_g1	0.437	1.515	1.577	0	0.159	0	0.779	0.411	0.961	0.271	old	young	-0.838774	-0.470405	0.524026	1	high	low	1.21947	-0.470218	0.404654	1	female	male	-2.10088	-0.470235	0.126063	1	Reverse transcriptase	Reverse transcriptase;LOW QUALITY PROTEIN: ATP-dependent RNA helicase DHX29-like	Reverse transcriptase;LOW QUALITY PROTEIN: ATP-dependent RNA helicase DHX29-like;Zinc finger, RING-type;E3 ubiquitin-protein ligase Topors-like	Transcript_40060	583605at2759	128390_0:0031ba	6462	9606_0:000a20	both	LOC105373926;LOC105374103;GIN1;PEG10;LOC112267992;LOC105379356;C8orf33;LOC105376526;NYNRIN;RTL1;LOC107984745;LOC105376906;RTL3;RTL4	583605at2759
TRINITY_DN10412_c3_g1	2.132	0	0	1.022	0.738	0.972	0	0.828	0	0	old	young	-0.0144012	-0.59041	1	1	high	low	-0.226958	-0.590095	0.855977	1	female	male	1.71045	-0.590123	0.395203	1	uncharacterized protein K02A2.6-like	uncharacterized protein K02A2.6-like;Reverse transcriptase	uncharacterized protein K02A2.6-like;Reverse transcriptase	Transcript_40067	151906at7742	198806_0:001b77	8938	9606_0:000a20	both	LOC105373926;LOC105374103;LOC112267992;LOC105379356;LOC105376526;LOC107984745;C8orf33;RTL1;LOC105376906;GIN1;PEG10;NYNRIN;RTL3;RTL4	151906at7742;195413at33208;583605at2759
TRINITY_DN10414_c0_g1	1.499	0.281	0.484	0.451	1.018	0.84	0.215	0.501	0.722	0.74	old	young	-0.474791	-0.369877	0.492801	1	high	low	0.573532	-0.36973	0.415559	1	female	male	0.792885	-0.369744	0.21653	1	Transmembrane protein 65	Transmembrane protein 65;transmembrane protein 65	Transmembrane protein 65;transmembrane protein 65;transmembrane protein 65	Transcript_40200	272134at32523	30455_0:000ab2	30606	9606_0:002469	both	TMEM65	272134at32523
TRINITY_DN10414_c0_g2	0.388	0.218	1.039	0.557	0.912	0.374	0.564	0.276	0.887	1.154	old	young	-0.572463	-0.45496	0.431893	1	high	low	0.288494	-0.454859	0.726503	1	female	male	0.307162	-0.454869	0.666223	1	ubiquitin-like modifier-activating enzyme 5	ubiquitin-like modifier-activating enzyme 5	ubiquitin-like modifier-activating enzyme 5;ubiquitin-like modifier-activating enzyme 5;Ubiquitin like modifier activating enzyme 5	Transcript_40201	1092362at2759	59729_0:003adc	49276	9606_0:00107f	both	UBA5	1092362at2759
TRINITY_DN10415_c0_g1	1.281	0.783	0.256	0.665	1.923	0.719	0.645	0.328	0.478	0.802	old	young	-0.423695	-0.185945	0.518681	1	high	low	-0.173988	-0.186092	0.787973	1	female	male	1.00273	-0.186079	0.0693315	1	Cation-transporting ATPase	Cation-transporting ATPase;manganese-transporting ATPase 13A1	Cation-transporting ATPase;manganese-transporting ATPase 13A1	Transcript_39958	172453at2759	188379_0:000922	3518	9606_0:000513	both	ATP13A2;Q8NBS1_HUMAN;ATP13A4;B3KU47_HUMAN;ATP13A3;ATP13A5;ATP13A1	172453at2759
TRINITY_DN10416_c0_g1	0.481	0.776	0.619	1.123	0.977	0.66	0.508	0.776	1.123	1.492	old	young	0.377755	-0.0614844	0.419771	1	high	low	0.122491	-0.0615078	0.838842	1	female	male	0.345637	-0.0615057	0.466044	1	E3 ubiquitin-protein ligase MIB1	E3 ubiquitin-protein ligase MIB1;Ankyrin repeat-containing domain;E3 ubiquitin-protein ligase MIB2 isoform X1	E3 ubiquitin-protein ligase MIB1;Ankyrin repeat-containing domain;E3 ubiquitin-protein ligase MIB2 isoform X1	Transcript_39918	119594at33208	118200_0:002dfa	17531	9606_0:0007c2	both	MIB2;MIB1	119594at33208
TRINITY_DN104176_c0_g1	0.985	0	0	0	1.366	0	0	0	0.811	0.978	old	young	-1.65963	-1.02986	0.588331	1	high	low	0.677031	-1.03007	0.939056	1	female	male	2.46481	-1.03005	0.343027	1	caspase-3-like	caspase-3-like;caspase-3	caspase-3-like;caspase-3	Transcript_231073	417543at33208	198806_0:0030de	9491	9606_0:0013e5	both	CASP3;CASP6;B4DWA2_HUMAN;CASP7	417543at33208
TRINITY_DN10418_c0_g1	19.535	19.378	17.172	12.549	27.437	11.308	11.189	14.747	19.999	20.521	old	young	-0.256369	4.16552	0.302651	1	high	low	0.235729	4.16552	0.373192	1	female	male	0.258424	4.16552	0.310411	1	Sjoegren syndrome/scleroderma autoantigen 1	Sjoegren syndrome/scleroderma autoantigen 1;Sjogren syndrome/scleroderma autoantigen 1	Sjoegren syndrome/scleroderma autoantigen 1;Sjogren syndrome/scleroderma autoantigen 1	Transcript_40073	1602560at2759	51338_0:001ad9	99333	9606_0:002e3d	Homo sapiens	SSSCA1	1602560at2759
TRINITY_DN1041_c0_g1	5.493	15.922	9.274	25.411	11.439	23.266	15.496	19.046	14.695	24.113	old	young	0.926354	4.09773	0.00159985	0.11124	high	low	-0.165336	4.09773	0.670785	1	female	male	-0.0408817	4.09773	0.93781	1	DNA excision repair protein ERCC-6-like 2	DNA excision repair protein ERCC-6-like 2;DNA excision repair protein ERCC-6-like 2 isoform X1;SNF2-related, N-terminal domain	DNA excision repair protein ERCC-6-like 2;DNA excision repair protein ERCC-6-like 2 isoform X1;SNF2-related, N-terminal domain	Transcript_178303	15583at32523	9238_0:0026c6	38238	9606_0:00254e	both	ERCC6L2;CSB-PGBD3;ERCC6;ERCC6L	15583at32523;372069at2759
TRINITY_DN1041_c1_g1	2.244	1.506	2.207	1.446	1.73	1.983	1.969	1.198	1.499	2.218	old	young	-0.205718	0.963486	0.541086	1	high	low	0.349024	0.963554	0.317097	1	female	male	0.0536031	0.963548	0.877035	1	small integral membrane protein 5	small integral membrane protein 5	small integral membrane protein 5	Transcript_178328	1633768at2759	50402_0:000129	73353	9606_0:003fe3	Homo sapiens	SMIM5	1633768at2759
TRINITY_DN10420_c0_g1	0.384	1.229	1.236	1.251	1.857	0.585	0.989	1.021	2.165	1.365	old	young	-0.279289	0.403131	0.584361	1	high	low	-0.0488623	0.403048	0.919942	1	female	male	-0.106128	0.403055	0.84171	1	E3 ubiquitin-protein ligase Mdm2 isoform X1	E3 ubiquitin-protein ligase Mdm2 isoform X1;Protein Mdm4;E3 ubiquitin-protein ligase Mdm2	E3 ubiquitin-protein ligase Mdm2 isoform X1;Protein Mdm4;E3 ubiquitin-protein ligase Mdm2;Protein Mdm4;E3 ubiquitin-protein ligase Mdm2;E3 ubiquitin-protein ligase Mdm2 isoform X1	Transcript_39970	1329283at2759	299123_0:002761	43562	9606_0:0004af	both	MDM4;Q59FS6_HUMAN;MDM2	1329283at2759
TRINITY_DN10424_c0_g1	1.003	0.378	1.106	1.193	0.695	0.918	1.591	0.585	0.618	0.749	old	young	-0.388479	-0.000426995	0.440541	1	high	low	-0.313912	-0.000264718	0.543952	1	female	male	0.0136529	-0.000279466	0.985777	1	Ethanolamine-phosphate phospho-lyase	Ethanolamine-phosphate phospho-lyase;Ornithine aminotransferase;5-phosphohydroxy-L-lysine phospho-lyase;5-phosphohydroxy-L-lysine phospho-lyase isoform X1	Ethanolamine-phosphate phospho-lyase;Ornithine aminotransferase;5-phosphohydroxy-L-lysine phospho-lyase;5-phosphohydroxy-L-lysine phospho-lyase isoform X1	Transcript_40204	134055at32523	52644_0:002ef0	39534	9606_0:00144c	both	ETNPPL;PHYKPL;AGXT2;A0A140VJQ4_HUMAN;OAT	134055at32523;145181at2759
TRINITY_DN10429_c0_g1	0.464	0.515	0.516	0.259	1.846	0.625	0.912	1.372	0.876	1.277	old	young	-0.165915	-0.0649602	0.790092	1	high	low	-0.496483	-0.065245	0.389712	1	female	male	0.125235	-0.0652191	0.827584	1	Winged helix-like DNA-binding domain superfamily	Winged helix-like DNA-binding domain superfamily;transcription factor E2F4	Winged helix-like DNA-binding domain superfamily;transcription factor E2F4	Transcript_40105	1087250at2759	187382_0:001e99	1741	9606_0:000174	both	E2F2;E2F6;E2F3;E2F5;E2F4;E2F1;Q9BSD8_HUMAN	1087250at2759
TRINITY_DN1042_c0_g1	16.11	15.311	24.88	18.048	13.823	28.922	14.384	19.476	14.286	17.932	old	young	0.253863	4.25635	0.317753	1	high	low	0.312681	4.25635	0.234067	1	female	male	-0.30708	4.25635	0.243782	1	Guanylate-binding protein	Guanylate-binding protein;Guanylate-binding protein, C-terminal;Guanylate binding protein;guanylate-binding protein 1-like	Guanylate-binding protein;Guanylate-binding protein, C-terminal;Guanylate binding protein;guanylate-binding protein 1-like	Transcript_177298	1027269at2759	198806_0:0038b7	5572	9606_0:000018	both	GBP3;GBP4;GBP2;GBP5;GBP6;GBP1;GBP7;ATL2;B7Z2H0_HUMAN;ATL3;ATL1;Q53F53_HUMAN	1027269at2759
TRINITY_DN10430_c0_g1	0.717	1.681	0.826	1.371	1.985	0.847	1.64	0.846	0.38	1.703	old	young	0.244258	0.387207	0.629016	1	high	low	-0.445294	0.387099	0.36688	1	female	male	0.357298	0.387109	0.481003	1	Novel immune-type receptor 11	Novel immune-type receptor 11;immunoglobulin lambda-like polypeptide 5;immunoglobulin lambda-like polypeptide 1	Novel immune-type receptor 11;immunoglobulin lambda-like polypeptide 5;immunoglobulin lambda-like polypeptide 1;Hypothetical protein CBG19993;uncharacterized protein LOC109950909;uncharacterized protein LOC104840059;uncharacterized protein LOC101240420;uncharacterized protein LOC108493261	Transcript_40205	243978at32523	56313_0:000adb	46075	9606_0:004f6f	both	IGLL5;IGLL1;TXN	243978at32523
TRINITY_DN10433_c0_g1	2.692	0.817	0.594	0	0.376	1.972	0	2.099	0.884	1.079	old	young	0.362079	0.227313	0.767181	1	high	low	1.20644	0.227457	0.338505	1	female	male	-0.03927	0.227444	1	1	LOW QUALITY PROTEIN: RNA-directed DNA polymerase from mobile element jockey-like	LOW QUALITY PROTEIN: RNA-directed DNA polymerase from mobile element jockey-like;Reverse transcriptase;GTPase IMAP family member 6;GTPase IMAP family member 1;RNA-directed DNA polymerase from mobile element jockey-like;GTPase IMAP family member 2-like	LOW QUALITY PROTEIN: RNA-directed DNA polymerase from mobile element jockey-like;Reverse transcriptase;GTPase IMAP family member 6;GTPase IMAP family member 1;RNA-directed DNA polymerase from mobile element jockey-like;GTPase IMAP family member 2-like	Transcript_39932	271852at32523	85066_0:003a4d	4168	9606_0:001e97	both	GIMAP5;IAN4L1;GIMAP2;HIMAP2;GIMAP6;GIMAP1-GIMAP5	271852at32523
TRINITY_DN10436_c0_g1	0.519	1.195	0.524	0.944	1.529	0.367	0.704	1.152	0.957	0.524	old	young	0.0016532	-0.0905051	1	1	high	low	-0.571496	-0.0907508	0.258523	1	female	male	0.00234786	-0.0907285	0.985395	1	Zinc finger SWIM domain-containing protein 7	Zinc finger SWIM domain-containing protein 7;zinc finger SWIM domain-containing protein 7	Zinc finger SWIM domain-containing protein 7;zinc finger SWIM domain-containing protein 7;zinc finger SWIM domain-containing protein 7;zinc finger SWIM domain-containing protein 7 isoform X1;zinc finger SWIM domain-containing protein 7	Transcript_39892	1465889at2759	9209_0:0004a9	66558	9606_0:00432d	both	A0A024RD64_HUMAN;ZSWIM7	1465889at2759
TRINITY_DN10437_c0_g1	6.942	9.408	8.224	8.568	9.673	5.439	11.09	9.525	6.647	7.588	old	young	-0.0676718	3.1183	0.79037	1	high	low	-0.332025	3.1183	0.166136	1	female	male	-0.121563	3.1183	0.656972	1	relA-associated inhibitor	relA-associated inhibitor;apoptosis-stimulating of p53 protein 1-like isoform X1;Protein phosphatase 1 regulatory subunit 13B	relA-associated inhibitor;apoptosis-stimulating of p53 protein 1-like isoform X1;Protein phosphatase 1 regulatory subunit 13B	Transcript_40103	1041229at2759	1676925_0:000c91	52807	9606_0:00041d	both	TP53BP2;PPP1R13B;PPP1R13L	1041229at2759
TRINITY_DN10438_c0_g1	1.083	0.968	0.623	0.326	0.965	0.198	0.508	0.581	1.245	1.912	old	young	-0.171208	-0.0830956	0.792175	1	high	low	0.839706	-0.0830567	0.191774	1	female	male	0.554808	-0.0830603	0.377898	1	protein cramped-like	protein cramped-like	protein cramped-like	Transcript_40125	106853at7742	8897_0:003088	48665	9606_0:003c8d	both	CRAMP1;CRAMP1L	106853at7742
TRINITY_DN1043_c0_g1	16.521	10.562	15.767	12.831	16.444	11.596	14.414	14.507	12.631	13.961	old	young	-0.253378	3.85664	0.143772	1	high	low	-0.0359265	3.85664	0.857389	1	female	male	0.0956455	3.85664	0.625144	1	DnaJ domain	DnaJ domain;dnaJ homolog subfamily C member 18;dnaJ homolog subfamily B member 14;dnaJ homolog subfamily B member 12	DnaJ domain;dnaJ homolog subfamily C member 18;dnaJ homolog subfamily B member 14;dnaJ homolog subfamily B member 12	Transcript_178640	1173544at2759	198806_0:002b34	9507	9606_0:001309	both	DNAJB14;DNAJC18;DNAJB9;DNAJB12	1173544at2759
TRINITY_DN1043_c0_g2	0.51	0.477	0.17	0.215	1.406	0.444	1.013	1.368	0.255	0.53	old	young	-0.127941	-0.44472	0.895906	1	high	low	-1.18177	-0.445188	0.0895903	1	female	male	-0.0218275	-0.445146	1	1	DnaJ domain	DnaJ domain;dnaJ homolog subfamily C member 18;dnaJ homolog subfamily B member 14;dnaJ homolog subfamily B member 12	DnaJ domain;dnaJ homolog subfamily C member 18;dnaJ homolog subfamily B member 14;dnaJ homolog subfamily B member 12	Transcript_178653	1173544at2759	36300_0:0011ad	9507	9606_0:001309	both	DNAJB14;DNAJC18;DNAJB9;DNAJB12	1173544at2759
TRINITY_DN10440_c0_g1	0.764	1.734	1.682	3.662	2.659	1.396	2.487	3.605	3.867	6.094	old	young	0.50422	1.56521	0.320692	1	high	low	-0.210944	1.56519	0.682446	1	female	male	0.333063	1.56519	0.51928	1	Zinc finger, RING-type	Zinc finger, RING-type;probable E3 ubiquitin-protein ligase makorin-2;E3 ubiquitin-protein ligase makorin-1 isoform X1	Zinc finger, RING-type;probable E3 ubiquitin-protein ligase makorin-2;E3 ubiquitin-protein ligase makorin-1 isoform X1	Transcript_40048	1388677at2759	57068_0:00348e	677	9606_0:0011b1	both	MKRN2;MKRN1;MKRN3	1388677at2759
TRINITY_DN10442_c0_g1	1.829	0	2.505	0	2.823	0	0	0	0.931	0	old	young	-8.40394	-0.169698	2.87887e-06	0.000498627	high	low	0.57475	-0.169591	0.92588	1	female	male	0.890952	-0.1696	0.659676	1	ras GTPase-activating protein 1	ras GTPase-activating protein 1;Ras GTPase-activating domain	ras GTPase-activating protein 1;Ras GTPase-activating domain	Transcript_40043	145372at2759	48883_0:003531	26411	9606_0:000ec4	both	RASA2;Q59GK3_HUMAN;RASA1;RASA4;RASA4B;RASAL1;RASA3;RASAL2;A8K2P3_HUMAN;SYNGAP1;DAB2IP;FLJ00087;RASAL3	145372at2759;44624at33208
TRINITY_DN10447_c0_g1	22.961	21.378	23.25	28.333	28.821	22.128	22.32	24.824	22.005	24.742	old	young	0.0324349	4.64199	0.821832	1	high	low	-0.123511	4.64199	0.393042	1	female	male	0.131444	4.64199	0.361026	1	cleavage and polyadenylation specificity factor subunit 3	cleavage and polyadenylation specificity factor subunit 3;Integrator complex subunit 11	cleavage and polyadenylation specificity factor subunit 3;Integrator complex subunit 11	Transcript_39906	119791at7742	198806_0:002cf9	58498	9606_0:0003b1	both	CPSF3L;INTS11	119791at7742
TRINITY_DN10447_c0_g2	0.721	0.593	0.539	0.697	1.078	0.441	0.717	0.976	0.591	0.529	old	young	-0.158423	-0.349894	0.777652	1	high	low	-0.542641	-0.350034	0.261388	1	female	male	0.129767	-0.350021	0.807656	1	cleavage and polyadenylation specificity factor subunit 3	cleavage and polyadenylation specificity factor subunit 3;Integrator complex subunit 11	cleavage and polyadenylation specificity factor subunit 3;Integrator complex subunit 11	Transcript_39913	119791at7742	299123_0:0007e6	58498	9606_0:0003b1	both	CPSF3L;INTS11	119791at7742
TRINITY_DN1044_c0_g1	32.374	47.478	42.425	39.861	46.004	38.429	36.142	48.164	43.099	47.476	old	young	0.153245	5.44856	0.294088	1	high	low	0.0534396	5.44856	0.745368	1	female	male	-0.124401	5.44856	0.428164	1	microfibrillar-associated protein 1	microfibrillar-associated protein 1	microfibrillar-associated protein 1	Transcript_179030	1535406at2759	198806_0:002550	54082	9606_0:0038f9	both	MFAP1	1535406at2759
TRINITY_DN10450_c0_g1	0.234	1.65	0.27	2.389	1.328	0.566	0.859	1.221	1.771	2.733	old	young	0.9273	0.513336	0.140237	1	high	low	-0.200557	0.513263	0.756264	1	female	male	0.577421	0.513269	0.37864	1	Hypothetical protein CBG19993	Hypothetical protein CBG19993;uncharacterized protein LOC109950909;uncharacterized protein LOC104840059;uncharacterized protein LOC101240420;uncharacterized protein LOC108493261	Hypothetical protein CBG19993;uncharacterized protein LOC109950909;uncharacterized protein LOC104840059;uncharacterized protein LOC101240420;uncharacterized protein LOC108493261;rho guanine nucleotide exchange factor 39;rho guanine nucleotide exchange factor 39;Rho guanine nucleotide exchange factor 39	Transcript_39945	228631at32523	9238_0:000b0c	99290	9606_0:0027ed	both	ARHGEF39	228631at32523
TRINITY_DN10452_c0_g1	0.76	7.512	1.677	9.408	2.354	3.049	12.501	2.003	2.289	1.515	old	young	0.241831	2.21809	0.753914	1	high	low	-1.21162	2.21808	0.0793499	1	female	male	-0.547229	2.21808	0.513625	1	Protein RER1	Protein RER1;protein RER1	Protein RER1;protein RER1	Transcript_40053	1458086at2759	57421_0:001d0d	63891	9606_0:000576	both	RER1	1458086at2759
TRINITY_DN10454_c0_g1	1.376	2.164	1.92	1.29	2.662	1.79	0.919	1.236	1.731	1.638	old	young	-0.0509016	0.850507	0.898646	1	high	low	0.319109	0.850474	0.395734	1	female	male	-0.00274502	0.850477	1	1	heterochromatin protein 1-binding protein 3	heterochromatin protein 1-binding protein 3	heterochromatin protein 1-binding protein 3	Transcript_40161	200702at32523	146911_0:001e61	51668	9606_0:000167	both	HP1BP3	200702at32523
TRINITY_DN104576_c0_g1	1.104	0	0	0	0.764	0	0.871	0	0	2.189	old	young	-0.34369	-0.789132	0.912567	1	high	low	0.458283	-0.788923	0.983304	1	female	male	2.64788	-0.788942	0.289015	1	DENN domain-containing protein 5A	DENN domain-containing protein 5A	DENN domain-containing protein 5A	Transcript_262823	18720at32523	240206_0:003726	79957	9606_0:002fa6	both	DENND5A;DENND5B	18720at32523
TRINITY_DN10457_c0_g1	0.587	1.251	0.741	1.101	1.027	0.231	0.333	1.039	1.523	0.99	old	young	0.156261	-0.0266843	0.811314	1	high	low	0.114384	-0.0267682	0.876464	1	female	male	0.0147523	-0.0267606	0.982719	1	Importin subunit alpha	Importin subunit alpha	Importin subunit alpha	Transcript_40211	107203at32523	10093_0:001599	23552	9606_0:0011a8	both	KPNA4;KPNA3;KPNA6;KPNA1;KPNA5;KPNA7;KPNA2	107203at32523;1111872at2759
TRINITY_DN10458_c0_g1	0.91	1.469	1.91	2.492	3.164	1.971	1.178	2.209	2.052	1.872	old	young	0.141693	1.03074	0.697615	1	high	low	-0.31917	1.03068	0.399056	1	female	male	0.135333	1.03069	0.735743	1	Alpha-D-phosphohexomutase, alpha/beta/alpha domain I	Alpha-D-phosphohexomutase, alpha/beta/alpha domain I;glucose 1,6-bisphosphate synthase;phosphoglucomutase-2	Alpha-D-phosphohexomutase, alpha/beta/alpha domain I;glucose 1,6-bisphosphate synthase;phosphoglucomutase-2	Transcript_40072	1041556at2759	202946_0:002c66	26512	9606_0:0014e0	both	PGM2;PGM2L1	1041556at2759
TRINITY_DN1045_c0_g2	4.831	3.841	6.058	11.74	9.056	4.577	6.251	5.658	5.532	7.323	old	young	0.0787641	2.75504	0.811905	1	high	low	-0.542731	2.75504	0.0690673	1	female	male	0.548672	2.75504	0.0659764	1	hydroxyacid oxidase 1	hydroxyacid oxidase 1;Cytochrome b5-like heme/steroid binding domain	hydroxyacid oxidase 1;Cytochrome b5-like heme/steroid binding domain	Transcript_178257	194200at32523	13146_0:0008d5	199	9606_0:004aca	both	HAO1;HAO2	194200at32523;276805at7742
TRINITY_DN1045_c1_g1	2.827	2.957	5.224	3.125	3.547	2.412	1.703	3.135	3.427	3.806	old	young	-0.103159	1.76429	0.761623	1	high	low	0.340093	1.76431	0.316429	1	female	male	0.0110489	1.76431	0.976284	1	Hypothetical protein CBG19993	Hypothetical protein CBG19993;uncharacterized protein LOC109950909;uncharacterized protein LOC104840059;uncharacterized protein LOC101240420;uncharacterized protein LOC108493261	Hypothetical protein CBG19993;uncharacterized protein LOC109950909;uncharacterized protein LOC104840059;uncharacterized protein LOC101240420;uncharacterized protein LOC108493261;K Homology domain;protein quaking isoform X1;protein quaking-B-like isoform X1	Transcript_178280	1565749at2759	56723_0:00323c	21051	9606_0:001a34	both	QK3;QKI	1565749at2759
TRINITY_DN10461_c0_g1	3.494	4.924	6.212	4.78	7.746	6.63	4.324	7.101	5.447	5.683	old	young	0.111534	2.55283	0.666795	1	high	low	-0.0600602	2.55282	0.832638	1	female	male	-0.181775	2.55282	0.506167	1	DBIRD complex subunit ZNF326	DBIRD complex subunit ZNF326;A-kinase anchor protein 8	DBIRD complex subunit ZNF326;A-kinase anchor protein 8	Transcript_39919	156676at32523	13735_0:0045f8	13537	9606_0:0002cd	both	ZNF326;AKAP8;AKAP8L	156676at32523;286823at7742
TRINITY_DN10464_c0_g1	1.422	2.256	1.301	1.547	1.713	0.659	1.077	1.206	1.413	1.434	old	young	0.0652063	0.616214	0.888721	1	high	low	0.123121	0.616192	0.787716	1	female	male	0.119904	0.616194	0.769423	1	S1 RNA-binding domain-containing protein 1	S1 RNA-binding domain-containing protein 1;Transcription elongation factor Spt6	S1 RNA-binding domain-containing protein 1;Transcription elongation factor Spt6	Transcript_40130	56990at2759	188344_0:001f40	381	9606_0:003f41	both	SUPT6H	56990at2759
TRINITY_DN10465_c0_g1	1.992	1.049	1.371	1.609	1.672	1.182	0.971	1.314	2.813	2.239	old	young	-0.252432	0.812045	0.544226	1	high	low	0.431908	0.812096	0.315358	1	female	male	0.300859	0.812091	0.470549	1	Membrane cofactor protein	Membrane cofactor protein	Membrane cofactor protein	Transcript_40038	10856at9604	9595_0:00018e	99324	9606_0:000239	Homo sapiens	CD46	10856at9604
TRINITY_DN10469_c0_g1	8.325	9.738	3.333	8.707	5.796	7.608	6.583	4.714	13.064	6.039	old	young	-0.0173064	2.96887	0.967425	1	high	low	0.379065	2.96887	0.346383	1	female	male	-0.127438	2.96887	0.771635	1	symplekin	symplekin	symplekin	Transcript_40222	132087at33208	181119_0:003a6b	74037	9606_0:0046cb	both	SYMPK	132087at33208
TRINITY_DN1046_c0_g1	14.653	21.859	23.888	17.394	29.921	16.097	18.361	19.308	21.252	25.032	old	young	-0.0973376	4.42314	0.629926	1	high	low	0.0324601	4.42314	0.885505	1	female	male	0.0116242	4.42314	0.95513	1	ubiquitin carboxyl-terminal hydrolase 45	ubiquitin carboxyl-terminal hydrolase 45;Ubiquitin carboxyl-terminal hydrolase 16	ubiquitin carboxyl-terminal hydrolase 45;Ubiquitin carboxyl-terminal hydrolase 16;ubiquitin specific peptidase 45;ubiquitin carboxyl-terminal hydrolase 45;Ubiquitin carboxyl-terminal hydrolase 16;ubiquitin carboxyl-terminal hydrolase 45;Ubiquitin carboxyl-terminal hydrolase 16;ubiquitin carboxyl-terminal hydrolase 45 isoform X1	Transcript_177769	278083at2759	36300_0:00226a	26093	9606_0:001b39	both	USP45;USP16	278083at2759
TRINITY_DN1046_c0_g2	0.827	0.399	0.538	1.047	0.33	0.49	1.312	1.781	0.803	1.48	old	young	0.377265	0.0221604	0.550583	1	high	low	-0.540297	0.0221857	0.360112	1	female	male	0.0116131	0.0221834	0.968599	1	cytoplasmic aconitate hydratase	cytoplasmic aconitate hydratase;Aconitate hydratase, mitochondrial;iron-responsive element-binding protein 2	cytoplasmic aconitate hydratase;Aconitate hydratase, mitochondrial;iron-responsive element-binding protein 2	Transcript_177788	190960at2759	103944_0:003cf7	1125	9606_0:0027ab	both	ACO1;HEL60;IRP1;IREB2;ACO2	190960at2759
TRINITY_DN1046_c0_g3	0.388	0.531	0.575	0.283	1.454	0.357	0.513	0.836	0.676	1.313	old	young	-0.0884633	-0.364262	0.919772	1	high	low	-0.156552	-0.36452	0.805182	1	female	male	0.446337	-0.364497	0.494365	1	ubiquitin carboxyl-terminal hydrolase 45	ubiquitin carboxyl-terminal hydrolase 45;Ubiquitin carboxyl-terminal hydrolase 16	ubiquitin carboxyl-terminal hydrolase 45;Ubiquitin carboxyl-terminal hydrolase 16	Transcript_177789	278083at2759	36300_0:00226a	26093	9606_0:001b39	both	USP45;USP16	278083at2759
TRINITY_DN1046_c1_g1	1.491	1.133	0.697	1.393	1.452	1.656	1.349	2.984	1.02	1.426	old	young	0.509852	0.666218	0.209793	1	high	low	-0.459905	0.666155	0.266935	1	female	male	-0.0863659	0.666161	0.883426	1	E3 ubiquitin-protein ligase ARIH2	E3 ubiquitin-protein ligase ARIH2;RBR-type E3 ubiquitin transferase	E3 ubiquitin-protein ligase ARIH2;RBR-type E3 ubiquitin transferase	Transcript_177790	114654at32523	56313_0:001817	1545	9606_0:000e47	both	ARIH2;Q53ET9_HUMAN;ANKIB1;ARIH1;CUL7;CUL9	114654at32523;429758at33208;469819at2759
TRINITY_DN10471_c0_g1	0.668	0.513	0.414	0.526	1.153	0.516	0.347	0.146	1.196	1.26	old	young	-0.335258	-0.358424	0.655026	1	high	low	0.579729	-0.358441	0.437323	1	female	male	0.65365	-0.35844	0.33482	1	Sphingolipid delta(4)-desaturase DES1	Sphingolipid delta(4)-desaturase DES1;sphingolipid delta(4)-desaturase DES1;Sphingolipid delta(4)-desaturase;Delta 4-desaturase, sphingolipid 1	Sphingolipid delta(4)-desaturase DES1;sphingolipid delta(4)-desaturase DES1;Sphingolipid delta(4)-desaturase;Delta 4-desaturase, sphingolipid 1;Sphingolipid delta(4)-desaturase;sphingolipid delta(4)-desaturase DES1	Transcript_39953	10752at9604	9595_0:000080	99299	9606_0:00018e	Homo sapiens	DEGS1;DEGS2	10752at9604;117983at9347
TRINITY_DN10472_c0_g1	4.012	3.126	5.118	1.957	2.689	1.403	3.993	3.139	6.52	2.293	old	young	-0.926338	1.87218	0.0122589	0.426677	high	low	0.40805	1.87221	0.399761	1	female	male	-0.576819	1.87221	0.21682	1	wiskott-Aldrich syndrome protein	wiskott-Aldrich syndrome protein	wiskott-Aldrich syndrome protein	Transcript_39961	1407277at2759	7868_0:001e60	2808	9606_0:001fb1	both	WASL;WAS	1407277at2759
TRINITY_DN10474_c0_g1	0.703	1.634	0.776	1.685	2.181	1.216	0.619	1.212	1.738	1.46	old	young	0.291946	0.524421	0.500015	1	high	low	-0.073102	0.524315	0.861692	1	female	male	0.227955	0.524324	0.621605	1	protein prune homolog 2	protein prune homolog 2;DHHA2 domain;protein prune homolog	protein prune homolog 2;DHHA2 domain;protein prune homolog	Transcript_39888	135816at32523	50402_0:002a7f	60769	9606_0:0002a6	both	PRUNE1;B4DJW7_HUMAN;B4DSQ3_HUMAN;PRUNE2	135816at32523
TRINITY_DN104755_c0_g1	0	0	0	0.732	1.064	0	0	0	1.884	0	old	young	-1.89459	-1.13076	0.600167	1	high	low	-0.326201	-1.13125	0.825951	1	female	male	0.32946	-1.13121	0.825944	1	eukaryotic translation initiation factor 2-alpha kinase 1	eukaryotic translation initiation factor 2-alpha kinase 1;eukaryotic translation initiation factor 2-alpha kinase 3	eukaryotic translation initiation factor 2-alpha kinase 1;eukaryotic translation initiation factor 2-alpha kinase 3	Transcript_235409	128396at7742	9157_0:002657	72663	9606_0:001ecc	both	EIF2AK1;B3KY45_HUMAN;EIF2AK3;EIF2AK2;EIF2AK4	128396at7742;433474at33208
TRINITY_DN10475_c0_g1	0.171	1.259	0.472	0.944	2.14	1.27	1.519	0.398	1.068	0.973	old	young	-0.112857	0.172015	0.874435	1	high	low	-0.414989	0.171806	0.488622	1	female	male	-0.0454432	0.171825	0.968663	1	Major facilitator superfamily domain containing 11	Major facilitator superfamily domain containing 11;UNC93-like MFSD11;UNC93-like protein MFSD11;Major facilitator superfamily	Major facilitator superfamily domain containing 11;UNC93-like MFSD11;UNC93-like protein MFSD11;Major facilitator superfamily	Transcript_40031	167400at32523	118200_0:0011f9	44351	9606_0:004087	both	ACADSB;ET;MFSD11	167400at32523
TRINITY_DN10477_c0_g1	6.204	5.336	6.973	11.732	5.131	10.457	9.339	9.38	6.208	4.696	old	young	0.282203	2.99054	0.402843	1	high	low	-0.376663	2.99054	0.259608	1	female	male	-0.249316	2.99054	0.496794	1	Solute carrier family 12 member 6	Solute carrier family 12 member 6;solute carrier family 12 member 7-like;Solute carrier family 12 member 5;solute carrier family 12 member 7;solute carrier family 12 member 5	Solute carrier family 12 member 6;solute carrier family 12 member 7-like;Solute carrier family 12 member 5;solute carrier family 12 member 7;solute carrier family 12 member 5	Transcript_39973	110005at33208	188379_0:001ece	1199	9606_0:00180b	both	SLC12A7;SLC12A6;SLC12A4;SLC12A5	110005at33208
TRINITY_DN10477_c1_g1	3	0.705	2.477	1.438	4.177	0.851	0	0.584	1.541	0	old	young	-1.57276	0.645552	0.152765	1	high	low	0.0619623	0.645561	1	1	female	male	0.97496	0.64556	0.374359	1	Solute carrier family 12 member 6	Solute carrier family 12 member 6;solute carrier family 12 member 7-like;Solute carrier family 12 member 5;solute carrier family 12 member 7;solute carrier family 12 member 5	Solute carrier family 12 member 6;solute carrier family 12 member 7-like;Solute carrier family 12 member 5;solute carrier family 12 member 7;solute carrier family 12 member 5	Transcript_39975	110005at33208	188379_0:001ece	1199	9606_0:00180b	both	SLC12A7;SLC12A6;SLC12A4;SLC12A5	110005at33208
TRINITY_DN10479_c0_g1	0.831	0.861	0.814	1.266	2.269	0.876	1.24	1.046	0.86	1.36	old	young	-0.157092	0.318872	0.732148	1	high	low	-0.546844	0.318749	0.143345	1	female	male	0.48172	0.31876	0.214484	1	calcipressin-3	calcipressin-3	calcipressin-3	Transcript_40231	1585262at2759	128390_0:002b9d	37661	9606_0:000017	both	DSCR1L2;RCAN3;B2R612_HUMAN;RCAN2;B7Z1F0_HUMAN;DSCR1;EPHA7;Q6ZMM3_HUMAN;RCAN1;ZSWIM6	1585262at2759
TRINITY_DN1047_c0_g1	17.998	29.622	25.207	36.875	27.777	36.22	28.512	39.471	22.967	33.977	old	young	0.526484	4.95392	0.0016952	0.115571	high	low	-0.201035	4.95392	0.378337	1	female	male	-0.130878	4.95392	0.590754	1	zinc finger RNA-binding protein	zinc finger RNA-binding protein;interleukin enhancer-binding factor 3;zinc finger RNA-binding protein isoform X1	zinc finger RNA-binding protein;interleukin enhancer-binding factor 3;zinc finger RNA-binding protein isoform X1;zinc finger RNA-binding protein;interleukin enhancer-binding factor 3	Transcript_178165	108643at7742	52644_0:000eea	37578	9606_0:00164c	both	ZFR;ZFR2;STRBP;ILF3	108643at7742;276114at33208
TRINITY_DN1047_c1_g2	7.528	7.505	8.06	7.15	6.122	11.554	8.082	11.876	7.277	8.363	old	young	0.313684	3.12972	0.207937	1	high	low	0.0720368	3.12972	0.806641	1	female	male	-0.379899	3.12972	0.144209	1	genetic suppressor element 1 isoform X1	genetic suppressor element 1 isoform X1;genetic suppressor element 1	genetic suppressor element 1 isoform X1;genetic suppressor element 1	Transcript_178181	113937at33208	198806_0:0012ac	73263	9606_0:003efd	both	GSE1	113937at33208
TRINITY_DN1047_c2_g1	7.698	15.229	15.45	18.812	20.916	15.042	14.191	18.009	14.571	14.758	old	young	0.189506	4.00056	0.409264	1	high	low	-0.303778	4.00056	0.179269	1	female	male	-0.0827669	4.00056	0.744711	1	E3 ubiquitin-protein ligase HUWE1 isoform X1	E3 ubiquitin-protein ligase HUWE1 isoform X1;apoptosis-resistant E3 ubiquitin protein ligase 1;E3 ubiquitin ligase, domain of unknown function DUF908;E3 ubiquitin-protein ligase HUWE1	E3 ubiquitin-protein ligase HUWE1 isoform X1;apoptosis-resistant E3 ubiquitin protein ligase 1;E3 ubiquitin ligase, domain of unknown function DUF908;E3 ubiquitin-protein ligase HUWE1;E3 ubiquitin-protein ligase HUWE1 isoform X1;E3 ubiquitin-protein ligase HUWE1;apoptosis-resistant E3 ubiquitin protein ligase 1;LOW QUALITY PROTEIN: E3 ubiquitin-protein ligase HUWE1;E3 ubiquitin ligase, domain of …	Transcript_178182	1345at32523	176946_0:0018a9	36494	9606_0:005351	both	HUWE1;HACE1;AREL1	1345at32523;140374at33208
TRINITY_DN10482_c0_g1	7.431	4.586	4.424	5.461	6.04	5.401	6.118	4.938	4.135	3.456	old	young	-0.233493	2.45533	0.40224	1	high	low	-0.127022	2.45534	0.666095	1	female	male	0.104346	2.45534	0.720414	1	basic leucine zipper and W2 domain-containing protein 2	basic leucine zipper and W2 domain-containing protein 2	basic leucine zipper and W2 domain-containing protein 2	Transcript_39977	146887at32523	198806_0:000a3e	66564	9606_0:000b4a	both	Nbla10236;BZW2	146887at32523
TRINITY_DN10483_c0_g1	0.541	0.435	0.44	0.819	0.961	1.819	0.839	0.902	0.821	0.585	old	young	0.352746	-0.117103	0.516083	1	high	low	-0.106509	-0.117155	0.844014	1	female	male	-0.346219	-0.11715	0.57273	1	CUE domain-containing protein 1	CUE domain-containing protein 1	CUE domain-containing protein 1	Transcript_40075	1485571at2759	9238_0:002940	37900	9606_0:00426c	both	CUEDC1	1485571at2759
TRINITY_DN104857_c0_g1	0	0.516	1.499	0.653	0.475	0.622	1.077	0	0	0	old	young	-0.696154	-0.771921	0.72852	1	high	low	-0.303859	-0.771634	0.825457	1	female	male	-1.22736	-0.77166	0.610166	1	E3 ubiquitin-protein ligase	E3 ubiquitin-protein ligase	E3 ubiquitin-protein ligase	Transcript_243710	126241at33208	30419_0:002152	24843	9606_0:002324	both	WWP1;WWP2;ITCH;SMURF1;SMURF2	126241at33208;167687at2759
TRINITY_DN104869_c0_g1	0	1.031	0.75	0	0.475	0	1.077	0.53	0	0	old	young	-0.544807	-1.04765	0.834207	1	high	low	-0.747642	-1.04805	0.691938	1	female	male	-2.44576	-1.04801	0.40658	1	transcription initiation factor TFIID subunit 4	transcription initiation factor TFIID subunit 4	transcription initiation factor TFIID subunit 4	Transcript_243782	274124at7742	9531_0:0014e8	13309	9606_0:004455	both	B4DYT3_HUMAN;TAF4B	274124at7742
TRINITY_DN10486_c0_g1	0.88	0.936	1.578	1.026	2.198	2.41	0.724	0.91	1.288	0.857	old	young	-0.0903262	0.476452	0.865433	1	high	low	0.226514	0.476425	0.654823	1	female	male	-0.164302	0.476427	0.742795	1	bromodomain-containing protein 3	bromodomain-containing protein 3;bromodomain-containing protein 4-like isoform X1;Bromodomain containing 4;Bromodomain	bromodomain-containing protein 3;bromodomain-containing protein 4-like isoform X1;Bromodomain containing 4;Bromodomain;Bromodomain	Transcript_39933	173105at7742	105023_0:00078d	25219	9606_0:001d08	both	BRD2;BRD3;BRD4;BRDT	173105at7742;363887at33208
TRINITY_DN10487_c0_g1	0.267	0.547	0.543	2.096	1.698	4.256	0.871	3.834	1.348	1.461	old	young	1.3739	0.857875	0.0248889	0.569905	high	low	-0.507054	0.857773	0.468845	1	female	male	-0.539977	0.857782	0.487348	1	RING finger protein 145	RING finger protein 145;Zinc finger, RING/FYVE/PHD-type	RING finger protein 145;Zinc finger, RING/FYVE/PHD-type	Transcript_40109	119734at7742	202946_0:00136a	24883	9606_0:00168e	both	DKFZp547B0914;RNF139;SYVN1;AMFR	119734at7742;302551at33208;897451at2759
TRINITY_DN10489_c0_g1	0.898	0.771	1.199	1.183	1.403	1.038	1.578	0.946	1.012	1.197	old	young	-0.269189	0.307928	0.46787	1	high	low	-0.267061	0.307933	0.463292	1	female	male	0.00845122	0.307933	1	1	poly	poly;zinc finger CCCH-type antiviral protein 1	poly;zinc finger CCCH-type antiviral protein 1	Transcript_40223	127075at7742	279965_0:0028bf	35287	9606_0:001e52	both	PARP12;ZC3HDC1;ZC3HAV1;TIPARP;PARP11;ZC3HAV1L	127075at7742;340266at33208;782733at2759
TRINITY_DN1048_c0_g1	46.888	63.505	60.026	64.4	62.976	59.946	55.309	73.857	53.633	64.16	old	young	0.230165	5.96932	0.0722785	0.894203	high	low	-0.0747628	5.96932	0.615627	1	female	male	-0.111902	5.96932	0.458314	1	TBC1 domain family member 22B	TBC1 domain family member 22B;Rab-GTPase-TBC domain	TBC1 domain family member 22B;Rab-GTPase-TBC domain;TBC1 domain family member 22B;Rab-GTPase-TBC domain;TBC1 domain family member 22A	Transcript_178590	141380at32523	198806_0:002725	43063	9606_0:001b06	both	TBC1D22B;TBC1D22A	141380at32523
TRINITY_DN10494_c0_g1	7.826	8.457	10.984	8.472	11.099	9.749	10.158	9.994	9.089	7.714	old	young	-0.140788	3.28701	0.475245	1	high	low	-0.0742961	3.28701	0.722888	1	female	male	-0.233647	3.28701	0.244147	1	Zinc finger protein PLAG1	Zinc finger protein PLAG1;zinc finger protein PLAGL2	Zinc finger protein PLAG1;zinc finger protein PLAGL2	Transcript_39994	144670at32523	50402_0:0034a7	99315	9606_0:00240f	both	PLAG1;PLAGL2	144670at32523;211064at7742
TRINITY_DN10495_c0_g1	2.297	1.933	2.79	2.566	4.916	1.876	2.108	2.242	2.784	3.044	old	young	-0.331197	1.48254	0.29231	1	high	low	-0.17124	1.48251	0.614017	1	female	male	0.393097	1.48252	0.219223	1	Zinc finger protein 148	Zinc finger protein 148;Zinc finger C2H2 superfamily	Zinc finger protein 148;Zinc finger C2H2 superfamily;cell cycle checkpoint protein RAD17	Transcript_40010	102691at7742	9031_0:002055	59058	9606_0:0010dc	both	ZNF148;ZNF281;A0A024R5S3_HUMAN;ZNF669;ZNF684;ZNF124;ZNF692;ZBTB40;ZSCAN20;RLF;ZNF695;PRDM16;ZNF672;ZNF496;KLF17;ZBTB41;ZBTB18;ZFP69B;ZNF643;PRDM2;ZNF697;ZBTB37;ZNF648;Q53EM1_HUMAN;ZBTB48;GFI1;ZNF644;ZFP69;ZNF670;KLF18;ZNF362;ZNF691;MTF1;ZNF678;ZBTB7B;ZNF436;ZNF683;ZNF142;ZNF514;EGR4;ZNF806;B4DR15_HUMAN;ZNF2;OSR1;ZNF513;ZNF589;MYNN;A0A140VKG3_HUMAN;FEZF2;ZNF620;BCL6;LOC101928592;ZNF35;ZNF717;ZNF85…	102691at7742;117639at33208;1318335at2759
TRINITY_DN10495_c1_g1	6.033	3.634	2.64	4.996	4.668	3.568	3.87	2.998	4.206	3.47	old	young	-0.194245	2.08682	0.533404	1	high	low	0.00809988	2.08683	1	1	female	male	0.379762	2.08683	0.208062	1	Coiled-coil domain containing 71 like	Coiled-coil domain containing 71 like;coiled-coil domain-containing protein 71L	Coiled-coil domain containing 71 like;coiled-coil domain-containing protein 71L	Transcript_40021	1515985at2759	28377_0:001dda	51970	9606_0:001eec	both	CCDC71L	1515985at2759
TRINITY_DN10498_c0_g1	1.268	0.993	0.646	0.759	0.969	0.654	0.876	0.982	0.509	1.051	old	young	0.0717446	-0.041084	0.906847	1	high	low	-0.00405554	-0.0410712	0.999286	1	female	male	0.318529	-0.0410724	0.470047	1	N-acetyllactosaminide beta-1,6-N-acetylglucosaminyl-transferase	N-acetyllactosaminide beta-1,6-N-acetylglucosaminyl-transferase;Glucosaminyl (N-acetyl) transferase family member 7	N-acetyllactosaminide beta-1,6-N-acetylglucosaminyl-transferase;Glucosaminyl (N-acetyl) transferase family member 7	Transcript_40004	231087at32523	9238_0:002213	99318	9606_0:0019fa	both	GCNT2;gcnt;GCNT7	231087at32523;455531at33208
TRINITY_DN104992_c0_g1	1.233	0	0.679	0	0	0.564	0	0.961	1.012	0.617	old	young	-0.516824	-0.722727	0.795089	1	high	low	1.58864	-0.722237	0.498363	1	female	male	-0.186718	-0.722282	1	1	Guanylate-binding protein	Guanylate-binding protein;atlastin-2 isoform X1;atlastin-2;atlastin-1	Guanylate-binding protein;atlastin-2 isoform X1;atlastin-2;atlastin-1	Transcript_236024	1027269at2759	321398_0:002352	5572	9606_0:000018	both	GBP3;GBP4;GBP2;GBP5;GBP6;GBP1;GBP7;ATL2;B7Z2H0_HUMAN;ATL3;ATL1;Q53F53_HUMAN	1027269at2759
TRINITY_DN10499_c0_g1	1.198	1.511	0.915	1.888	1.087	1.635	1.112	1.955	1.372	1.744	old	young	0.615425	0.648469	0.0546017	0.797514	high	low	-0.0404854	0.648466	0.911179	1	female	male	-0.0182533	0.648467	1	1	Phosphatidylinositol-4-phosphate 5-kinase type 1 beta	Phosphatidylinositol-4-phosphate 5-kinase type 1 beta;Phosphatidylinositol-4-phosphate 5-kinase;phosphatidylinositol 4-phosphate 5-kinase type-1 beta	Phosphatidylinositol-4-phosphate 5-kinase type 1 beta;Phosphatidylinositol-4-phosphate 5-kinase;phosphatidylinositol 4-phosphate 5-kinase type-1 beta	Transcript_40140	135502at32523	8897_0:0009b1	7959	9606_0:0025df	both	PIP5K1B;PIP5K1A;PIP5KL1;PIP4K2A;PIP4K2C;PIP4K2B;IFITM2;PIP5K1C	135502at32523;1562683at2759
TRINITY_DN1049_c0_g1	83.357	75.225	70.91	45.547	57.61	43.705	62.566	56.429	55.953	51.105	old	young	-0.283237	5.97327	0.181076	1	high	low	0.260991	5.97327	0.24958	1	female	male	-0.102417	5.97327	0.671741	1	E-selectin	E-selectin	E-selectin;E-selectin;P-selectin;E-selectin;P-selectin-like isoform X1;E-selectin;P-selectin-like	Transcript_177651	164789at7742	9233_0:002e44	38370	9606_0:00032c	both	SELP;SELL;SELE	164789at7742
TRINITY_DN10500_c0_g1	3.092	2.876	4.241	4.39	4.415	3.478	4.243	3.015	3.08	4.408	old	young	-0.0665296	1.97393	0.818733	1	high	low	-0.127102	1.97394	0.648732	1	female	male	0.140829	1.97394	0.618258	1	male-specific lethal 3 homolog	male-specific lethal 3 homolog;mortality factor 4-like protein 1	male-specific lethal 3 homolog;mortality factor 4-like protein 1	Transcript_171002	147455at32523	121530_0:002cbd	48893	9606_0:0050bb	both	MSL3;MORF4L1;MORF4L2	147455at32523;1624495at2759
TRINITY_DN10500_c0_g5	0.478	0.806	0.396	2.027	0.164	1.642	0.474	0.673	1.379	1.062	old	young	1.08695	0.0426926	0.0874394	0.928195	high	low	0.236921	0.0428237	0.79578	1	female	male	0.0239791	0.0428118	0.955312	1	protein zwilch homolog	protein zwilch homolog	protein zwilch homolog	Transcript_171010	132033at32523	36300_0:000a1b	51437	9606_0:003b10	both	ZWILCH	132033at32523
TRINITY_DN10503_c0_g2	1.167	1.004	1.644	1.956	1.804	2.537	1.694	2.756	3.225	3.029	old	young	0.227673	1.1601	0.586605	1	high	low	0.110621	1.1601	0.827357	1	female	male	-0.179246	1.1601	0.700587	1	Eukaryotic translation initiation factor 3 subunit H	Eukaryotic translation initiation factor 3 subunit H	Eukaryotic translation initiation factor 3 subunit H	Transcript_170803	12886at314295	61853_0:003548	69816	9606_0:0021ed	Homo sapiens	EIF3H;EIF3S3	12886at314295
TRINITY_DN10504_c0_g1	3.595	1.705	1.455	1.805	3.279	1.755	1.711	2.697	2.565	2.01	old	young	-0.338018	1.26285	0.334959	1	high	low	-0.0220348	1.26284	0.954747	1	female	male	0.343606	1.26284	0.341357	1	uncharacterized protein LOC100602732	uncharacterized protein LOC100602732;serine/threonine-protein phosphatase 4 regulatory subunit 1	uncharacterized protein LOC100602732;serine/threonine-protein phosphatase 4 regulatory subunit 1	Transcript_171149	249499at2759	61853_0:004f17	17309	9606_0:0044cb	both	PPP4R1	249499at2759
TRINITY_DN10505_c0_g1	4.041	3.741	5.07	5.038	6.72	4.002	4.34	2.298	3.105	4.507	old	young	-0.225578	2.16455	0.467649	1	high	low	-0.0947853	2.16455	0.765013	1	female	male	0.337183	2.16455	0.27629	1	ATP-dependent RNA helicase DDX18	ATP-dependent RNA helicase DDX18;RNA helicase	ATP-dependent RNA helicase DDX18;RNA helicase	Transcript_171107	119907at32523	216574_0:001b3c	67800	9606_0:000aab	both	DDX18;Q8N254_HUMAN;DDX10;DDX1;DDX56;DDX31;DDX51;DDX55;Q8TEC9_HUMAN;DDX24	119907at32523;218522at33208;973872at2759
TRINITY_DN10506_c0_g1	1.093	0	0	3.667	3.679	2.081	0.819	1.465	0.932	2.106	old	young	0.591693	0.746136	0.59633	1	high	low	-1.1189	0.746024	0.288229	1	female	male	1.47637	0.746034	0.146406	1	Dynein heavy chain	Dynein heavy chain;LOW QUALITY PROTEIN: dynein heavy chain 11, axonemal	Dynein heavy chain;LOW QUALITY PROTEIN: dynein heavy chain 11, axonemal;Ionotropic glutamate receptor;glutamate receptor 2;Glutamate receptor;Secretory carrier-associated membrane protein;secretory carrier-associated membrane protein 1	Transcript_170835	1492at2759	85066_0:001477	12530	9606_0:00088f	both	DNAH14;MYCLP1;DNAH6;DNAH11;Q96NT7_HUMAN;DNAH10;B0I1S1_HUMAN;Q99499_HUMAN;DNAH17;DNAH2;DNAH9;NLRP3	1492at2759
TRINITY_DN10506_c1_g1	0.175	0.595	0.6	1.867	1.937	0.224	0.138	0.721	0.829	1.63	old	young	0.51576	-0.0612236	0.498812	1	high	low	-0.696189	-0.0614186	0.354134	1	female	male	1.32776	-0.0614009	0.0513181	1	histamine H4 receptor	histamine H4 receptor;histamine H3 receptor;histamine H3 receptor-like	histamine H4 receptor;histamine H3 receptor;histamine H3 receptor-like;metalloprotease TIKI2	Transcript_170840	167086at32523	57397_0:002f80	2193	9606_0:004480	both	HRH4;HRH3	167086at32523;276848at33208
TRINITY_DN10508_c0_g1	34.867	42.367	33.42	49.38	42.113	51.038	29.975	38.257	32.514	37.556	old	young	0.353512	5.34468	0.0249256	0.569905	high	low	0.0267909	5.34468	0.902698	1	female	male	0.0369948	5.34468	0.844736	1	uroporphyrinogen-III synthase	uroporphyrinogen-III synthase	uroporphyrinogen-III synthase;Protein BCP1;BRCA2 and CDKN1A-interacting protein	Transcript_171155	1557657at2759	100784_0:0007b4	16347	9606_0:002884	both	UROS	1557657at2759
TRINITY_DN10509_c0_g1	0.656	1.585	0.82	1.162	1.059	1.7	0.848	0.938	1.053	0.951	old	young	0.51118	0.259647	0.190801	1	high	low	0.258136	0.259619	0.586859	1	female	male	-0.367215	0.259621	0.403482	1	calmodulin-regulated spectrin-associated protein 2 isoform X1	calmodulin-regulated spectrin-associated protein 2 isoform X1;calmodulin-regulated spectrin-associated protein 2;calmodulin-regulated spectrin-associated protein 1;LOW QUALITY PROTEIN: calmodulin-regulated spectrin-associated protein 2-like	calmodulin-regulated spectrin-associated protein 2 isoform X1;calmodulin-regulated spectrin-associated protein 2;calmodulin-regulated spectrin-associated protein 1;LOW QUALITY PROTEIN: calmodulin-regulated spectrin-associated protein 2-like	Transcript_171068	27896at7742	100784_0:0031d8	31036	9606_0:000020	both	B3KTI4_HUMAN;CAMSAP2;CAMSAP3;CAMSAP1	27896at7742;30911at32523;324856at33208
TRINITY_DN1050_c0_g1	6.939	4.768	6.779	5.621	6.393	4.898	4.311	4.731	5.483	5.011	old	young	-0.247985	2.52616	0.293214	1	high	low	0.183263	2.52618	0.487061	1	female	male	0.142366	2.52618	0.576783	1	DNA polymerase iota isoform X1	DNA polymerase iota isoform X1;DNA polymerase iota;DNA polymerase, Y-family, little finger domain;DNA polymerase eta	DNA polymerase iota isoform X1;DNA polymerase iota;DNA polymerase, Y-family, little finger domain;DNA polymerase eta	Transcript_178556	104649at32523	9233_0:001126	12966	9606_0:00451c	Homo sapiens	POLI;POLH	104649at32523;1593931at2759
TRINITY_DN1050_c1_g1	10.659	9.109	8.582	6.964	13.115	8.607	9.549	7.33	7.899	8.614	old	young	-0.27724	3.23455	0.183015	1	high	low	0.0314044	3.23455	0.902665	1	female	male	0.113433	3.23455	0.624956	1	neuroguidin	neuroguidin;Neuroguidin	neuroguidin;Neuroguidin	Transcript_178570	1511802at2759	8496_0:0017a0	73468	9606_0:0036c6	Homo sapiens	NGDN	1511802at2759
TRINITY_DN105104_c0_g1	0	1.609	1.172	0	0	0.972	0	0	0	0	old	young	1.18147	-1.08597	0.760955	1	high	low	7.10766	-1.0857	0.0750115	1	female	male	-7.10635	-1.08572	0.103985	1	inverted formin-2	inverted formin-2;Formin-like protein;inverted formin-2 isoform X1	inverted formin-2;Formin-like protein;inverted formin-2 isoform X1	Transcript_225371	102171at9347	10047_0:0031ff	52246	9606_0:0037e1	Homo sapiens	INF2;FHDC1;DIAPH1;Q6URC4_HUMAN;DAAM2;B4DPV3_HUMAN;DIAPH3;DAAM1;DIAPH2	102171at9347;1204639at2759
TRINITY_DN10510_c0_g1	0.312	0.866	1.191	0.615	1.133	0.594	0.247	0.262	0.981	1.073	old	young	-0.172547	-0.275535	0.794719	1	high	low	0.672289	-0.275523	0.319384	1	female	male	0.0879167	-0.275524	0.897815	1	histone-lysine N-methyltransferase SETD2	histone-lysine N-methyltransferase SETD2;Zinc finger, PHD-type	histone-lysine N-methyltransferase SETD2;Zinc finger, PHD-type;NA	Transcript_170864	11302at33208	198806_0:002a82	23059	9606_0:000ee3	both	FH;MAX;RET;SDHA;SDHAF2;SDHB;SDHC;SDHD;SETD2;TMEM127;ASH1L;NSD2;NSD1;NSD3	11302at33208;507784at2759
TRINITY_DN10511_c0_g1	4.4	4.263	3.556	1.915	5.074	6.305	2.353	2.612	5.837	1.561	old	young	-0.326124	2.00429	0.462096	1	high	low	0.646673	2.00429	0.14055	1	female	male	-0.458474	2.00429	0.323112	1	Proteasome subunit alpha type	Proteasome subunit alpha type;proteasome subunit alpha type-1	Proteasome subunit alpha type;proteasome subunit alpha type-1	Transcript_170901	1222564at2759	50402_0:002f0f	6499	9606_0:00009d	both	A0A109NGN6_HUMAN;PSMA5;PSMA2;PSMA1;A0A140VK44_HUMAN;PSMA6;A0A140VK43_HUMAN;PSMA3;PSMA4;PSMA8;HEL-S-276;PSMA7	1222564at2759
TRINITY_DN10511_c1_g2	0.524	0.394	0.578	0.496	0.962	0.48	0.693	0.95	0.575	1.212	old	young	0.0947725	-0.356072	0.884371	1	high	low	-0.237232	-0.356173	0.66758	1	female	male	0.308594	-0.356164	0.582927	1	Zinc finger C2H2 superfamily	Zinc finger C2H2 superfamily;uncharacterized protein LOC106896033;zinc finger protein 420-like	Zinc finger C2H2 superfamily;uncharacterized protein LOC106896033;zinc finger protein 420-like	Transcript_170904	130237at33208	198806_0:002b21	10222	9606_0:000029	both	A0A024R5S3_HUMAN;ZNF669;ZNF684;ZNF124;ZBTB40;ZSCAN20;ZNF695;ZNF672;ZNF496;ZBTB41;ZFP69B;ZNF643;ZNF697;ZNF648;Q53EM1_HUMAN;ZBTB48;ZFP69;ZNF670;ZNF691;ZNF678;ZNF436;ZNF142;ZNF514;ZNF806;B4DR15_HUMAN;ZNF2;ZNF589;MYNN;ZNF620;LOC101928592;ZNF35;ZNF717;ZNF852;ZNF860;ZNF621;ZNF619;ZNF502;ZNF80;ZNF662;ZNF660;ZNF445;ZKSCAN7;ZNF501;ZNF197;Q59H97_HUMAN;ZBTB11;ZNF141;PRDM5;ZBTB49;ZNF732;ZNF595;DKFZp666E157;Z…	130237at33208;1318335at2759
TRINITY_DN10512_c0_g1	0.603	1.719	0.637	0.996	0.41	0.954	1.108	1.025	0.98	0.878	old	young	0.555176	0.0797401	0.243678	1	high	low	0.179846	0.0797296	0.784981	1	female	male	-0.629484	0.0797305	0.213651	1	calmodulin	calmodulin	calmodulin	Transcript_170862	1386217at2759	57397_0:00126a	69844	9606_0:0008cf	both	CALM2;TNNC1;CALML3;CALML5;Q53H37_HUMAN;CALM1;CALML4;CALM3;Q9BRL5_HUMAN;TNNC2	1386217at2759
TRINITY_DN10513_c0_g1	1.668	1.328	1.142	0.966	1.757	1.526	1.275	2.047	2.172	2.256	old	young	0.00328372	0.798366	1	1	high	low	0.228722	0.798352	0.56642	1	female	male	-0.0220233	0.798353	0.986115	1	mitochondrial import inner membrane translocase subunit TIM14	mitochondrial import inner membrane translocase subunit TIM14;dnaJ homolog subfamily C member 15	mitochondrial import inner membrane translocase subunit TIM14;dnaJ homolog subfamily C member 15	Transcript_170776	1600166at2759	176057_0:00024d	62323	9606_0:001018	both	DNAJC19;DNAJC15	1600166at2759
TRINITY_DN10514_c0_g1	0.586	0.621	1.125	0.215	0.708	0.438	1.019	0.619	0.586	1.099	old	young	-0.421703	-0.328905	0.488816	1	high	low	0.257122	-0.328836	0.714133	1	female	male	-0.248953	-0.328843	0.714554	1	Solute carrier family 17 member 9	Solute carrier family 17 member 9;solute carrier family 17 member 9;Major facilitator superfamily	Solute carrier family 17 member 9;solute carrier family 17 member 9;Major facilitator superfamily	Transcript_170852	128164at32523	198806_0:00047f	69836	9606_0:004bf9	both	SLC17A9	128164at32523
TRINITY_DN10516_c0_g1	1.607	1.182	1.928	5.547	2.607	3.069	1.533	1.772	8.119	3.387	old	young	-0.093756	1.71498	0.878189	1	high	low	0.235627	1.71501	0.72116	1	female	male	0.084142	1.71501	0.872333	1	uncharacterized protein K02A2.6-like	uncharacterized protein K02A2.6-like;Reverse transcriptase	uncharacterized protein K02A2.6-like;Reverse transcriptase	Transcript_171049	151906at7742	198806_0:000b89	8938	9606_0:000a20	both	LOC105373926;LOC105374103;LOC112267992;LOC105379356;LOC105376526;LOC107984745;C8orf33;RTL1;LOC105376906;GIN1;PEG10;NYNRIN;RTL3;RTL4	151906at7742;195413at33208;583605at2759
TRINITY_DN10516_c0_g2	1.806	0.815	1.944	0.572	3.059	4.356	2.886	1.062	1.482	1.349	old	young	-0.434948	1.0516	0.436388	1	high	low	0.121776	1.05159	0.861444	1	female	male	-0.416649	1.05159	0.490304	1	uncharacterized protein K02A2.6-like	uncharacterized protein K02A2.6-like;uncharacterized protein LOC111943744;Reverse transcriptase	uncharacterized protein K02A2.6-like;uncharacterized protein LOC111943744;Reverse transcriptase	Transcript_171055	195413at33208	216574_0:00311e	6453	9606_0:000a20	both	LOC105373926;LOC105374103;LOC112267992;LOC105379356;C8orf33;LOC105376526;RTL1;LOC107984745;LOC105376906;GIN1;PEG10;NYNRIN;RTL3;RTL4	195413at33208;583605at2759
TRINITY_DN10518_c0_g1	2.712	1.554	1.745	1.593	1.963	1.344	1.682	1.909	1.795	2.521	old	young	-0.146374	1.01705	0.666025	1	high	low	0.188983	1.01709	0.598197	1	female	male	0.319307	1.01708	0.331736	1	nesprin-1	nesprin-1;nesprin-1-like	nesprin-1;nesprin-1-like	Transcript_171116	103at32523	198806_0:0021f9	70007	9606_0:001da4	both	B4E3R1_HUMAN;B7Z9Y6_HUMAN;SYNE1;CLMN	103at32523;46at33208
TRINITY_DN10519_c0_g1	1.108	1.407	0.314	0.516	0.376	0.986	0	0.84	0.234	0.569	old	young	1.0895	-0.440998	0.256288	1	high	low	0.94031	-0.440956	0.37293	1	female	male	-0.0484348	-0.44096	1	1	Protein S100	Protein S100;protein S100-A4-like	Protein S100;protein S100-A4-like	Transcript_171100	1560865at2759	198806_0:00368a	69988	9606_0:00021c	both	S100A2;S100A4	1560865at2759
TRINITY_DN1051_c0_g1	59.473	43.465	62.742	50.263	64.518	51.63	44.525	50.182	43.783	55.515	old	young	-0.122232	5.76593	0.411189	1	high	low	0.0902793	5.76593	0.570887	1	female	male	0.140353	5.76593	0.355543	1	Pleckstrin homology domain containing A3	Pleckstrin homology domain containing A3;pleckstrin homology domain-containing family A member 3	Pleckstrin homology domain containing A3;pleckstrin homology domain-containing family A member 3	Transcript_177495	241327at32523	198806_0:0028ae	50687	9606_0:000d8e	both	PLEKHA3;PLEKHA8	241327at32523;330949at7742
TRINITY_DN1051_c0_g2	12.547	7.26	5.393	7.04	11.04	9.177	11.493	11.651	5.727	17.752	old	young	0.183497	3.36411	0.59503	1	high	low	-0.0348903	3.36411	0.913054	1	female	male	0.439194	3.36411	0.182837	1	LOW QUALITY PROTEIN: RNA-directed DNA polymerase from mobile element jockey-like	LOW QUALITY PROTEIN: RNA-directed DNA polymerase from mobile element jockey-like;Reverse transcriptase;GTPase IMAP family member 6;GTPase IMAP family member 1;RNA-directed DNA polymerase from mobile element jockey-like;GTPase IMAP family member 2-like	LOW QUALITY PROTEIN: RNA-directed DNA polymerase from mobile element jockey-like;Reverse transcriptase;GTPase IMAP family member 6;GTPase IMAP family member 1;RNA-directed DNA polymerase from mobile element jockey-like;GTPase IMAP family member 2-like	Transcript_177502	271852at32523	85066_0:003a4d	4168	9606_0:001e97	both	GIMAP5;IAN4L1;GIMAP2;HIMAP2;GIMAP6;GIMAP1-GIMAP5	271852at32523
TRINITY_DN1051_c2_g1	210.359	295.424	260.779	206.746	267.683	224.289	200.407	259.65	257.495	282.602	old	young	0.0915108	7.99581	0.541741	1	high	low	0.206484	7.99581	0.159185	1	female	male	-0.129841	7.99581	0.401412	1	myoD family inhibitor domain-containing protein	myoD family inhibitor domain-containing protein;myoD family inhibitor	myoD family inhibitor domain-containing protein;myoD family inhibitor	Transcript_177505	1487193at2759	328815_0:0029f7	33645	9606_0:001a59	both	MDFI;MDFIC	1487193at2759
TRINITY_DN1051_c3_g1	68.281	56.817	61.907	59.155	67.52	53.539	55.244	56.011	56.405	52.489	old	young	-0.147696	5.92955	0.259686	1	high	low	0.045881	5.92955	0.756928	1	female	male	0.0497718	5.92955	0.72429	1	ATP-dependent Clp protease proteolytic subunit	ATP-dependent Clp protease proteolytic subunit;ATP-dependent Clp protease proteolytic subunit, mitochondrial	ATP-dependent Clp protease proteolytic subunit;ATP-dependent Clp protease proteolytic subunit, mitochondrial	Transcript_177517	1274502at2759	9172_0:00384c	72914	9606_0:004a4f	both	CLPP	1274502at2759
TRINITY_DN10520_c0_g1	1.682	1.412	3.478	1.291	3.343	4.469	2.813	3.88	2.024	2.642	old	young	0.0420763	1.51523	0.929981	1	high	low	-0.0426541	1.51521	0.921151	1	female	male	-0.521344	1.51522	0.213046	1	serine/threonine-protein kinase PAK 3-like	serine/threonine-protein kinase PAK 3-like;Non-specific serine/threonine protein kinase	serine/threonine-protein kinase PAK 3-like;Non-specific serine/threonine protein kinase;LMBR1 domain-containing protein 2;LMBR1 domain containing 2	Transcript_170751	757766at2759	48883_0:000cb5	1000	9606_0:00124b	both	PAK2;PAK1;PAK6;PAK4;PAK5;PAK3	757766at2759
TRINITY_DN10520_c0_g2	2.354	0.72	1.351	0	3.591	0	0.642	0.74	1.954	0	old	young	-2.68875	0.295017	0.0262988	0.578608	high	low	-0.0130009	0.294885	0.946304	1	female	male	0.575063	0.294897	0.650345	1	Zinc finger, AN1-type	Zinc finger, AN1-type;AN1-type zinc finger protein 5;AN1-type zinc finger protein 6	Zinc finger, AN1-type;AN1-type zinc finger protein 5;AN1-type zinc finger protein 6	Transcript_170758	1551371at2759	441894_0:00190b	32091	9606_0:0026a6	both	ZA20D2;ZFAND5;A8K8Q5_HUMAN;ANUBL1;ZFAND4;ZFAND6	1551371at2759
TRINITY_DN10520_c0_g4	4.464	0	4.467	0	4.985	0	0.044	0	2.096	0	old	young	-9.39452	0.759822	1.56084e-09	3.751e-06	high	low	0.804467	0.759942	0.828393	1	female	male	0.989856	0.759931	0.611015	1	Zinc finger, AN1-type	Zinc finger, AN1-type;AN1-type zinc finger protein 5;AN1-type zinc finger protein 5-like	Zinc finger, AN1-type;AN1-type zinc finger protein 5;AN1-type zinc finger protein 5-like;Zinc finger, AN1-type;AN1-type zinc finger protein 5;AN1-type zinc finger protein 6	Transcript_170762	1551371at2759	128390_0:000243	32091	9606_0:0026a6	both	ZA20D2;ZFAND5;A8K8Q5_HUMAN;ANUBL1;ZFAND4;ZFAND6	1551371at2759
TRINITY_DN10522_c0_g1	1.019	1.329	1.21	0.662	1.874	1.705	1.36	1.256	1.343	1.93	old	young	0.0248815	0.572178	0.948803	1	high	low	0.230525	0.57214	0.556893	1	female	male	-0.0795791	0.572143	0.852977	1	1,4-alpha-glucan-branching enzyme	1,4-alpha-glucan-branching enzyme	1,4-alpha-glucan-branching enzyme	Transcript_170846	147330at33208	9238_0:0025c1	26672	9606_0:000f3d	both	GBE1;Q59ET0_HUMAN	147330at33208
TRINITY_DN10523_c0_g1	4.141	5.346	5.09	4.769	5.682	4.015	4.126	5.538	6.304	6.21	old	young	0.0376682	2.42735	0.88881	1	high	low	0.122422	2.42734	0.6525	1	female	male	-0.0432348	2.42734	0.88776	1	dnaJ homolog subfamily C member 5	dnaJ homolog subfamily C member 5;DnaJ subfamily C member 5	dnaJ homolog subfamily C member 5;DnaJ subfamily C member 5	Transcript_170745	1401920at2759	198806_0:000455	33578	9606_0:000a60	both	DNAJC5G;DNAJC5B;DKFZp761N1221;DNAJC5	1401920at2759
TRINITY_DN10528_c0_g1	0.651	0.615	2.242	0.623	0.571	1.194	1.729	0.791	0.744	1.362	old	young	-0.390716	0.234148	0.467967	1	high	low	0.302628	0.234315	0.622262	1	female	male	-0.667224	0.2343	0.228123	1	kynurenine--oxoglutarate transaminase 1	kynurenine--oxoglutarate transaminase 1;kynurenine--oxoglutarate transaminase 3;Pyridoxal phosphate-dependent transferase	kynurenine--oxoglutarate transaminase 1;kynurenine--oxoglutarate transaminase 3;Pyridoxal phosphate-dependent transferase;kynurenine--oxoglutarate transaminase 1;kynurenine--oxoglutarate transaminase 3;Pyridoxal phosphate-dependent transferase;kynurenine--oxoglutarate transaminase 3 isoform X1	Transcript_170922	167646at32523	100784_0:000d16	37704	9606_0:00032f	both	B4DW13_HUMAN;KYAT3;CCBL1;KYAT1	167646at32523
TRINITY_DN10529_c0_g1	5.887	9.361	13.585	6.562	7.184	8.24	12.248	8.555	8.417	5.638	old	young	-0.307966	3.1728	0.313936	1	high	low	0.0305164	3.1728	0.944163	1	female	male	-0.752301	3.1728	0.00302592	0.564849	syntaxin-7	syntaxin-7;t-SNARE domain-containing protein 1	syntaxin-7;t-SNARE domain-containing protein 1;NA;potassium channel subfamily K member 4;potassium channel subfamily K member 10;Potassium two pore domain channel subfamily K member 4	Transcript_171071	1204812at2759	44394_0:000019	69957	9606_0:0007b6	both	STX12;STX7	1204812at2759
TRINITY_DN1052_c0_g1	39.28	40.618	40.293	40.707	43.666	39.142	33.885	47.626	35.942	36.046	old	young	0.0876526	5.36418	0.523293	1	high	low	-0.0279425	5.36418	0.843432	1	female	male	-0.0624656	5.36418	0.672251	1	Protein asunder	Protein asunder;Integrator complex subunit 13	Protein asunder;Integrator complex subunit 13;protein asunder homolog	Transcript_177246	300303at33208	13146_0:001fd5	30979	9606_0:003175	both	INTS13	300303at33208
TRINITY_DN1052_c0_g2	1.181	1.217	1.574	2.2	1.849	0.896	1.288	1.887	1.96	1.204	old	young	-0.0950363	0.725521	0.800887	1	high	low	-0.354507	0.725505	0.341657	1	female	male	0.0510001	0.725506	0.910135	1	FGFR1 oncogene partner 2	FGFR1 oncogene partner 2	FGFR1 oncogene partner 2	Transcript_177273	1368908at2759	240206_0:00121a	44862	9606_0:0000a6	both	SIKE1;FGFR1OP2	1368908at2759
TRINITY_DN105322_c0_g1	8.771	11.76	15.611	15.528	14.116	14.812	11.751	9.988	11.083	14.161	old	young	0.124339	3.73141	0.574194	1	high	low	0.0496459	3.73141	0.846802	1	female	male	-0.00911611	3.73141	0.977501	1	protein diaphanous homolog 1 isoform X1	protein diaphanous homolog 1 isoform X1;Formin-like protein;Diaphanous 1;protein diaphanous homolog 2;Diaphanous related formin 1	protein diaphanous homolog 1 isoform X1;Formin-like protein;Diaphanous 1;protein diaphanous homolog 2;Diaphanous related formin 1	Transcript_228372	10338at314146	9598_0:001669	40987	9606_0:001934	Homo sapiens	DIAPH1;Q6URC4_HUMAN;FHDC1;DAAM2;B4DPV3_HUMAN;DIAPH3;INF2;DAAM1;DIAPH2	10338at314146;1204639at2759
TRINITY_DN10532_c0_g1	6.348	3.192	2.388	1.516	4.894	4.907	2.674	10.215	7.977	5.989	old	young	0.065231	2.38808	0.90258	1	high	low	0.188034	2.38806	0.739423	1	female	male	-0.224929	2.38806	0.691468	1	Krueppel-like factor 2	Krueppel-like factor 2;Krueppel-like factor 1	Krueppel-like factor 2;Krueppel-like factor 1;helicase SRCAP-like;helicase SRCAP isoform X1;E1A-binding protein p400;Putative SNF2 family N-terminal domain-containing protein;NA	Transcript_171122	1273088at2759	9925_0:00141d	70008	9606_0:00477f	both	KLF2;KLF4;KLF1	1273088at2759;163935at9347;524063at33208
TRINITY_DN105369_c0_g1	1.03	1.555	0	0.987	0	0	0.813	0.8	0.849	1.022	old	young	0.625916	-0.279618	0.660596	1	high	low	0.19543	-0.279546	0.952029	1	female	male	0.157193	-0.279552	0.870914	1	forkhead box protein O3	forkhead box protein O3;forkhead box protein O6	forkhead box protein O3;forkhead box protein O6	Transcript_228362	1160384at2759	10141_0:00043d	17100	9606_0:00037d	both	FOXO6;FOXO3;FOXO1;FOXO4	1160384at2759
TRINITY_DN10537_c0_g1	1.994	3.092	1.749	2.723	2.281	2.202	2.379	1.529	1.968	1.671	old	young	0.122899	1.21724	0.728215	1	high	low	-0.0136642	1.21724	0.952309	1	female	male	-0.0783334	1.21724	0.849665	1	seizure 6-like protein	seizure 6-like protein;seizure 6-like protein 2 isoform X1	seizure 6-like protein;seizure 6-like protein 2 isoform X1	Transcript_170799	126806at2759	9407_0:0026a5	69802	9606_0:003e5e	both	B7Z5L4_HUMAN;SEZ6L2;SEZ6;SEZ6L	126806at2759
TRINITY_DN1053_c0_g1	18.206	15.299	20.434	16.499	27.414	21.752	17.723	26.802	17.796	11.639	old	young	-0.126064	4.32207	0.58522	1	high	low	-0.244285	4.32206	0.286095	1	female	male	-0.20365	4.32206	0.393283	1	Papain-like cysteine endopeptidase	Papain-like cysteine endopeptidase;Cathepsin K;cathepsin K;cathepsin L1-like	Papain-like cysteine endopeptidase;Cathepsin K;cathepsin K;cathepsin L1-like;cathepsin K;Papain-like cysteine endopeptidase;Cathepsin K;cathepsin L1-like;Papain-like cysteine endopeptidase;cathepsin K-like;Cathepsin K;cathepsin L1-like	Transcript_177383	1275401at2759	216574_0:003611	5036	9606_0:0007bd	both	CTSS;CTSK;CTSO;CTSL2;CTSV;CTSL;CTSC;CTSH;CTSZ	1275401at2759
TRINITY_DN10540_c0_g1	1.955	2.038	2.527	2.304	2.425	2.568	4.54	2.746	2.262	2.695	old	young	-0.168032	1.47823	0.627417	1	high	low	-0.315007	1.47823	0.350957	1	female	male	-0.335666	1.47823	0.352047	1	Cystathionine beta-synthase	Cystathionine beta-synthase;cystathionine beta-synthase-like	Cystathionine beta-synthase;cystathionine beta-synthase-like;Reverse transcriptase;LOW QUALITY PROTEIN: RNA-directed DNA polymerase from mobile element jockey-like;RNA-directed DNA polymerase from mobile element jockey-like	Transcript_170821	1016546at2759	128390_0:003664	69822	9606_0:004d05	both	B7Z2D6_HUMAN;CBS;CBSL;DKFZp727E011;SLC2A1	1016546at2759
TRINITY_DN10541_c0_g1	1.264	3.36	1.572	2.694	2.78	2.718	2.119	1.793	3.112	3.275	old	young	0.35316	1.39809	0.318168	1	high	low	0.201506	1.39806	0.630515	1	female	male	-0.0622171	1.39807	0.897616	1	cell cycle checkpoint protein RAD17	cell cycle checkpoint protein RAD17	cell cycle checkpoint protein RAD17	Transcript_170785	134188at7742	202946_0:0002e2	12512	9606_0:001613	both	RAD17	134188at7742
TRINITY_DN105421_c0_g1	0	0	0	0	1.084	0	0.615	1.212	0.64	0.776	old	young	-0.239679	-0.966265	0.928624	1	high	low	-1.51927	-0.967187	0.456421	1	female	male	0.00782362	-0.967103	0.921126	1	formin-2	formin-2;formin-2-like	formin-2;formin-2-like	Transcript_241096	105005at7742	80966_0:005af2	1302	9606_0:000054	both	FMN2;Q9HBL1_HUMAN;FMN1	105005at7742
TRINITY_DN10542_c0_g2	1.711	0.399	0.794	0.115	2.097	1.566	2.245	0.709	0.867	0.963	old	young	-1.03632	0.333271	0.094559	0.934748	high	low	-0.236605	0.333241	0.721412	1	female	male	0.0484318	0.333244	0.941015	1	arf-GAP with SH3 domain, ANK repeat and PH domain-containing protein 2-like isoform X1	arf-GAP with SH3 domain, ANK repeat and PH domain-containing protein 2-like isoform X1;Ankyrin repeat-containing domain	arf-GAP with SH3 domain, ANK repeat and PH domain-containing protein 2-like isoform X1;Ankyrin repeat-containing domain	Transcript_170955	218818at33208	144197_0:005477	61357	9606_0:000242	both	ASAP3;B4DRP2_HUMAN;DDEFL1;ASAP2;ASAP1;ACAP3;SIRT1;AGAP1;ACAP2;AGAP3;CENTG3;LOC107984026;AGAP11;AGAP5;AGAP9;AGAP6;AGAP4;AGAP2;ACAP1	218818at33208;751525at2759
TRINITY_DN10543_c0_g1	0.596	0.273	0.404	0.549	0.861	0.318	1.411	1.002	0.362	0.216	old	young	-0.656171	-0.524748	0.409387	1	high	low	-1.32226	-0.524923	0.0518463	1	female	male	-0.255295	-0.524907	0.789932	1	Gamma-tubulin complex component	Gamma-tubulin complex component	Gamma-tubulin complex component	Transcript_170895	124154at33208	1868482_0:001547	45012	9606_0:002911	both	TUBGCP2;TUBGCP3	124154at33208
TRINITY_DN10546_c0_g1	1.056	1.469	2.408	0.833	1.001	0.545	1.459	0.649	0.64	1.141	old	young	-0.485115	0.314973	0.330204	1	high	low	0.347071	0.315097	0.544217	1	female	male	-0.333763	0.315086	0.545069	1	exportin-5	exportin-5;exportin-1	exportin-5;exportin-1	Transcript_170971	203278at2759	128390_0:002ee1	1211	9606_0:001a44	both	XPO5;XPO1	203278at2759;40069at33208
TRINITY_DN1054_c0_g1	6.03	6.069	7.047	7.606	9.533	6.037	6.535	4.389	7.463	9.932	old	young	-0.0931235	2.88273	0.733777	1	high	low	0.0943656	2.88274	0.746634	1	female	male	0.309633	2.88274	0.229617	1	Ubiquitin-conjugating enzyme E2	Ubiquitin-conjugating enzyme E2;ubiquitin-conjugating enzyme E2 E3	Ubiquitin-conjugating enzyme E2;ubiquitin-conjugating enzyme E2 E3	Transcript_178610	1337945at2759	13735_0:001e06	7462	9606_0:000dcc	both	UBE2E3;UBE2E2;UBE2E1;UBE2D3;UBE2D2;UBE2D4;UBE2D1	1337945at2759
TRINITY_DN1054_c1_g2	0.467	1.05	0.515	0.56	1.175	0.823	0.247	1.208	0.64	1.143	old	young	0.668336	-0.18436	0.188716	1	high	low	0.0851435	-0.184558	0.933094	1	female	male	0.0442958	-0.18454	0.943489	1	Anion exchange protein	Anion exchange protein	Anion exchange protein	Transcript_178620	173913at33208	143302_0:004075	16827	9606_0:000a99	both	SLC4A3;SLC4A2;SLC4A1;SLC4A10;SLC4A5;SLC4A7;SLC4A4;SLC4A9;SLC4A8;SLC4A11	173913at33208;265068at2759
TRINITY_DN1054_c2_g1	19.704	17.232	20.907	24.136	21.26	21.335	17.451	16.254	18.543	24.652	old	young	0.0871858	4.3894	0.626127	1	high	low	0.111585	4.3894	0.558427	1	female	male	0.193885	4.3894	0.272482	1	protein tyrosine phosphatase type IVA 1	protein tyrosine phosphatase type IVA 1	protein tyrosine phosphatase type IVA 1	Transcript_178621	1398550at2759	7955_0:002ece	58623	9606_0:00009f	both	PTP4A2;PTP4A1;PTP4A3	1398550at2759
TRINITY_DN10550_c0_g1	3.104	1.414	3.876	1.52	4.368	1.955	1.425	2.096	1.558	2.664	old	young	-0.53829	1.33679	0.161137	1	high	low	0.147259	1.3368	0.744652	1	female	male	0.424336	1.3368	0.301528	1	RNA polymerase-associated protein RTF1 homolog	RNA polymerase-associated protein RTF1 homolog	RNA polymerase-associated protein RTF1 homolog	Transcript_170937	126395at32523	36300_0:000ef3	69903	9606_0:003a59	both	RTF1	126395at32523
TRINITY_DN10551_c0_g1	2.857	2.495	1.952	4.419	0.916	1.218	1.438	0.551	0.851	3.534	old	young	0.607574	1.12661	0.310724	1	high	low	0.257351	1.12674	0.720151	1	female	male	0.995585	1.12672	0.0692391	1	DnaJ domain	DnaJ domain;dnaJ homolog subfamily B member 14;dnaJ homolog subfamily B member 12	DnaJ domain;dnaJ homolog subfamily B member 14;dnaJ homolog subfamily B member 12;NA	Transcript_170889	1173544at2759	202946_0:002825	9507	9606_0:001309	both	DNAJB14;DNAJC18;DNAJB9;DNAJB12	1173544at2759
TRINITY_DN105522_c0_g1	0.779	1.181	0.429	0.373	0.543	1.07	0.309	0.303	0.639	0	old	young	0.153748	-0.575804	0.893055	1	high	low	0.898043	-0.575781	0.398753	1	female	male	-0.72778	-0.575783	0.508764	1	Serine/threonine-protein phosphatase 2A 55 kDa regulatory subunit B	Serine/threonine-protein phosphatase 2A 55 kDa regulatory subunit B;serine/threonine-protein phosphatase 2A 55 kDa regulatory subunit B alpha isoform	Serine/threonine-protein phosphatase 2A 55 kDa regulatory subunit B;serine/threonine-protein phosphatase 2A 55 kDa regulatory subunit B alpha isoform	Transcript_229891	127611at32523	9238_0:000e05	28804	9606_0:0014f0	both	PPP2R2C;PPP2R2B;PPP2R2A;PPP2R2D	127611at32523
TRINITY_DN10552_c0_g1	3.387	1.564	2.42	1.789	2.454	2.16	1.57	2.139	1.916	1.808	old	young	-0.303387	1.18652	0.345304	1	high	low	0.238567	1.18657	0.500582	1	female	male	0.198919	1.18657	0.561913	1	enoyl-CoA hydratase domain-containing protein 2, mitochondrial isoform X1	enoyl-CoA hydratase domain-containing protein 2, mitochondrial isoform X1;Enoyl-CoA hydratase/isomerase;Enoyl-CoA hydratase domain containing 2;enoyl-CoA hydratase domain-containing protein 2, mitochondrial	enoyl-CoA hydratase domain-containing protein 2, mitochondrial isoform X1;Enoyl-CoA hydratase/isomerase;Enoyl-CoA hydratase domain containing 2;enoyl-CoA hydratase domain-containing protein 2, mitochondrial	Transcript_170860	1123666at2759	216574_0:0008b3	43552	9606_0:00058e	both	ECHDC2;AUH;B4DYI6_HUMAN;KCNC2;PSAP	1123666at2759
TRINITY_DN105539_c0_g1	0	0.886	1.931	0.56	1.224	1.069	0	0	1.917	0.585	old	young	-0.665069	-0.119758	0.645236	1	high	low	1.44005	-0.119683	0.35564	1	female	male	-0.863676	-0.11969	0.601119	1	alpha-1-syntrophin	alpha-1-syntrophin;beta-1-syntrophin	alpha-1-syntrophin;beta-1-syntrophin	Transcript_229896	115047at32523	8996_0:000b58	70681	9606_0:0024a4	both	SNTB1;SNTB2;SNTA1	115047at32523
TRINITY_DN10553_c0_g1	1.61	1.185	1.347	0.64	0.795	1.319	0.964	0.935	1.414	1.381	old	young	-0.175287	0.361479	0.659495	1	high	low	0.790171	0.361596	0.0291098	1	female	male	-0.176055	0.361585	0.725448	1	protein kinase C eta type	protein kinase C eta type;Protein kinase C	protein kinase C eta type;Protein kinase C	Transcript_170999	222529at2759	175836_0:0004a0	30356	9606_0:000fb9	both	B4DFV1_HUMAN;PRKCD;PRKCQ	222529at2759
TRINITY_DN10556_c1_g1	0.771	1.801	0.938	0.332	1.397	1.247	2.437	1.195	1.945	0.622	old	young	-0.51809	0.484144	0.348201	1	high	low	-0.0693858	0.48406	0.894276	1	female	male	-1.13738	0.484067	0.0229733	1	EP300-interacting inhibitor of differentiation 3	EP300-interacting inhibitor of differentiation 3;non-structural maintenance of chromosomes element 4 homolog A	EP300-interacting inhibitor of differentiation 3;non-structural maintenance of chromosomes element 4 homolog A;Guanylate-binding protein;atlastin-2 isoform X1;atlastin-2;atlastin-1	Transcript_171028	177829at32523	279965_0:0037c6	45066	9606_0:0028c7	both	NSMCE4A	177829at32523
TRINITY_DN10558_c0_g1	0	1.099	1.058	0.46	0.67	1.969	1.047	0	0.796	1.453	old	young	0.474386	-0.0541082	0.66645	1	high	low	0.995865	-0.0540393	0.398702	1	female	male	-0.739253	-0.0540455	0.547002	1	HAUS augmin-like complex subunit 6	HAUS augmin-like complex subunit 6	HAUS augmin-like complex subunit 6	Transcript_171106	121053at7742	52644_0:000ff7	19494	9606_0:002524	both	HAUS6	121053at7742
TRINITY_DN10559_c0_g1	1.953	1.323	1.457	1.284	1.37	0.468	2.111	0.685	1.723	0.439	old	young	-1.02988	0.497944	0.0250246	0.571051	high	low	-0.0960336	0.498022	0.859375	1	female	male	-0.122088	0.498015	0.868208	1	Tyrosine-protein phosphatase non-receptor type	Tyrosine-protein phosphatase non-receptor type;tyrosine-protein phosphatase non-receptor type 2	Tyrosine-protein phosphatase non-receptor type;tyrosine-protein phosphatase non-receptor type 2	Transcript_171026	193880at32523	94835_0:00059d	32833	9606_0:004473	both	PTPN2;Q59F91_HUMAN;PTPN1;PTPRU;B4DZW8_HUMAN;PTPN22;B4DZD9_HUMAN;PTPN7;PTPRC;PTPRN;PTPN18;PTPN13;PTPRK;PTPN12;PTPRN2;B4E1N9_HUMAN;FRMPD2;A8K2Z9_HUMAN;PTPRE;DKFZp566K0524;PTPN20;B7Z2F8_HUMAN;PTPN5;PTPRJ;Q9NPR5_HUMAN;PTPRO;PTPRR;DKFZp686H15164;PTPRB;PTPRQ;PTPN11;PTPN6;PTPN9;PTPRM;PTPRH;PTPRT;PTPRA	193880at32523;411281at2759
TRINITY_DN1055_c0_g1	39.937	65.773	77.455	82.964	69.645	91.827	76.96	86.477	68.385	79.224	old	young	0.289898	6.25985	0.142393	1	high	low	-0.107923	6.25985	0.617892	1	female	male	-0.275618	6.25985	0.18979	1	protein SCAF11 isoform X1	protein SCAF11 isoform X1;protein SCAF11	protein SCAF11 isoform X1;protein SCAF11	Transcript_177739	1035398at2759	128390_0:001d3a	39811	9606_0:003133	both	SCAF11	1035398at2759
TRINITY_DN1055_c1_g1	9.153	12.511	9.357	9.24	7.097	10.131	9.075	12.717	10.309	10.578	old	young	0.283053	3.39415	0.207639	1	high	low	0.180957	3.39415	0.472516	1	female	male	-0.310777	3.39415	0.191815	1	transmembrane and coiled-coil domains protein 3	transmembrane and coiled-coil domains protein 3	transmembrane and coiled-coil domains protein 3	Transcript_177754	1175041at2759	188379_0:003086	5083	9606_0:00014a	both	TMCC2;TMCC1;TMCC3	1175041at2759
TRINITY_DN1055_c2_g1	3.324	3.123	1.209	2.902	4.283	2.151	1.136	2.317	2.082	1.664	old	young	0.0596955	1.35639	0.886749	1	high	low	-0.121931	1.35635	0.771322	1	female	male	0.505646	1.35635	0.208902	1	Intermediate filament family orphan 1	Intermediate filament family orphan 1;intermediate filament family orphan 2	Intermediate filament family orphan 1;intermediate filament family orphan 2	Transcript_177760	179811at32523	9233_0:0006a0	40991	9606_0:000537	both	IFFO2;B4DQQ1_HUMAN;DKFZp586I2223;IFFO1	179811at32523
TRINITY_DN10561_c0_g1	1.313	1.024	0.527	0.335	0.811	0.983	0.473	1.018	0.836	0.821	old	young	0.0855173	-0.119008	0.896773	1	high	low	0.571157	-0.118986	0.278469	1	female	male	-0.0675361	-0.118988	0.930238	1	pre-mRNA-processing factor 40 homolog B	pre-mRNA-processing factor 40 homolog B;pre-mRNA-processing factor 40 homolog A	pre-mRNA-processing factor 40 homolog B;pre-mRNA-processing factor 40 homolog A	Transcript_170995	106996at32523	13146_0:0033bc	30589	9606_0:000be1	both	PRPF40A;PRPF40B	106996at32523
TRINITY_DN10562_c0_g1	0.525	0.827	1.481	1.146	1.07	0.8	0.647	1.356	0.961	0.916	old	young	0.122524	0.112165	0.786502	1	high	low	-0.127868	0.112161	0.774992	1	female	male	-0.191949	0.112162	0.691147	1	Winged helix-like DNA-binding domain superfamily	Winged helix-like DNA-binding domain superfamily;cullin-4A;cullin-4B	Winged helix-like DNA-binding domain superfamily;cullin-4A;cullin-4B	Transcript_171102	1040292at2759	9994_0:003872	37196	9606_0:000a31	both	CUL3;B3KTW0_HUMAN;CUL1;A0A140VKB1_HUMAN;B7Z1Y1_HUMAN;CUL2;CUL5;CUL4A;CUL4B	1040292at2759
TRINITY_DN10563_c0_g1	1.817	0.973	0.618	0.828	1.897	0.725	1.071	1.625	1.23	1.143	old	young	-0.304479	0.379585	0.476893	1	high	low	-0.232678	0.379519	0.601406	1	female	male	0.350105	0.379525	0.411462	1	LOW QUALITY PROTEIN: ceramide synthase 5-like	LOW QUALITY PROTEIN: ceramide synthase 5-like;ceramide synthase 5;ceramide synthase 2;longevity assurance proteins LAG1/LAC1	LOW QUALITY PROTEIN: ceramide synthase 5-like;ceramide synthase 5;ceramide synthase 2;longevity assurance proteins LAG1/LAC1	Transcript_171021	242491at7742	74940_0:0023be	60929	9606_0:0009fc	both	CERS6;CERS5;CERS2;CERS3;CERS4	242491at7742;383274at33208
TRINITY_DN10567_c0_g1	1.877	1.727	1.15	1.583	1.728	1.336	1.158	0.972	1.542	2.071	old	young	0.0519546	0.722567	0.902521	1	high	low	0.351911	0.722599	0.346843	1	female	male	0.375957	0.722596	0.283922	1	AP-3 complex subunit delta	AP-3 complex subunit delta;AP-3 complex subunit delta-1	AP-3 complex subunit delta;AP-3 complex subunit delta-1	Transcript_170859	163216at33208	279965_0:0037d8	6872	9606_0:004592	both	AP3D1	163216at33208
TRINITY_DN105687_c0_g1	0.597	0.453	0	0	1.252	0	2.841	0.466	0	1.196	old	young	-1.17032	-0.348092	0.516051	1	high	low	-1.57367	-0.348365	0.331982	1	female	male	0.114229	-0.34834	0.894359	1	Transporter	Transporter;sodium- and chloride-dependent creatine transporter 1	Transporter;sodium- and chloride-dependent creatine transporter 1	Transcript_227349	116995at7742	48883_0:000de9	84808	9606_0:0050a2	both	SLC6A8;SLC6A11;SLC6A1;B4E140_HUMAN;Q59GD7_HUMAN;SLC6A6;SLC6A13;SLC6A12;SLC6A17;SLC6A9;SLC6A3;SLC6A7;SLC6A5;SLC6A15;SLC6A2;B2R7Y7_HUMAN;SLC6A4;SLC6A16;B2R8J1_HUMAN;SLC6A14	116995at7742;145627at33208;250396at2759
TRINITY_DN10568_c0_g1	3.921	2.93	3.063	1.917	2.392	2.581	3.046	2.64	2.2	3.447	old	young	-0.116961	1.58559	0.70934	1	high	low	0.331778	1.58563	0.306553	1	female	male	0.0162216	1.58563	0.947747	1	type I inositol 1,4,5-trisphosphate 5-phosphatase	type I inositol 1,4,5-trisphosphate 5-phosphatase;Inositol polyphosphate-5-phosphatase A	type I inositol 1,4,5-trisphosphate 5-phosphatase;Inositol polyphosphate-5-phosphatase A;type I inositol 1,4,5-trisphosphate 5-phosphatase;type I inositol 1,4,5-trisphosphate 5-phosphatase isoform X1	Transcript_171172	135296at32523	9031_0:001f2d	70036	9606_0:00295e	both	INPP5A	135296at32523
TRINITY_DN10568_c1_g2	1.427	1.058	2.308	1.339	2.434	0	1.105	1.088	1.721	2.092	old	young	-0.684851	0.64583	0.33577	1	high	low	0.0300558	0.645843	0.999138	1	female	male	0.487965	0.645842	0.496209	1	leucine-rich repeat-containing protein 40	leucine-rich repeat-containing protein 40;Leucine-rich repeat	leucine-rich repeat-containing protein 40;Leucine-rich repeat	Transcript_171177	141624at32523	198806_0:0000fd	4390	9606_0:000052	both	LRRC40;PRELP;LRRC52;LRRC38;B3KS64_HUMAN;FMOD;Q12833_HUMAN;LRRC53;PODN;LRRIQ4;LRTM1;CPN2;NRROS;GP5;LRRC15;LRRC70;CD180;LRRD1;TRIL;ASPN;LRRC26;OMD;ECM2;LRRC55;RTN4RL2;FLRT1;LRRC32;DCN;LRTM2;KERA;FLRT2;IGFALS;OMG;CHAD;RTN4RL1;HMFT1766;LRG1;A8K3W6_HUMAN;PODNL1;FLRT3;RTN4R;CHADL;LOC112267886;BGN;NYX	141624at32523;826997at2759
TRINITY_DN10568_c1_g3	0.923	0.233	0.339	0	1.284	0.282	0.488	0.239	1.01	0.922	old	young	-1.25831	-0.583225	0.208097	1	high	low	0.430054	-0.583307	0.733911	1	female	male	0.719241	-0.5833	0.473131	1	brain-specific angiogenesis inhibitor 3-like	brain-specific angiogenesis inhibitor 3-like;Adhesion G protein-coupled receptor B2;brain-specific angiogenesis inhibitor 1	brain-specific angiogenesis inhibitor 3-like;Adhesion G protein-coupled receptor B2;brain-specific angiogenesis inhibitor 1	Transcript_171178	15849at7742	57068_0:00124c	69216	9606_0:00063f	both	ADGRB2;ADGRB3;ADGRB1;KCNH8;NLRP3	15849at7742
TRINITY_DN10569_c0_g1	2.45	1.016	0	0.845	1.159	1.932	1.994	1.527	1.01	1.368	old	young	-0.0264952	0.552392	0.98281	1	high	low	-0.0378746	0.552416	0.942449	1	female	male	0.150395	0.552414	0.823152	1	Zinc finger SWIM-type containing 8	Zinc finger SWIM-type containing 8;zinc finger SWIM domain-containing protein 8 isoform X1;zinc finger SWIM domain-containing protein 8	Zinc finger SWIM-type containing 8;zinc finger SWIM domain-containing protein 8 isoform X1;zinc finger SWIM domain-containing protein 8	Transcript_170985	11773at32523	103944_0:003461	19011	9606_0:00297e	both	ZSWIM8	11773at32523
TRINITY_DN1056_c0_g1	41.102	45.598	58.529	57.184	53.539	44.682	49.166	65.13	49.968	53.651	old	young	0.0781283	5.74749	0.61809	1	high	low	-0.1348	5.74749	0.39016	1	female	male	-0.0974345	5.74749	0.551855	1	TRIO and F-actin-binding protein	TRIO and F-actin-binding protein	TRIO and F-actin-binding protein;smith-Magenis syndrome chromosomal region candidate gene 8 protein;Smith-Magenis syndrome chromosomal region candidate gene 8 protein	Transcript_179139	206563at33208	121530_0:002b3f	54967	9606_0:004181	both	MPRIP;Q8N236_HUMAN;TRIOBP	206563at33208
TRINITY_DN1056_c0_g2	0.744	1.025	1.761	2.061	1.401	1.783	1.171	1.567	2.027	1.154	old	young	0.103127	0.677088	0.806699	1	high	low	-0.0674619	0.677108	0.86406	1	female	male	-0.279501	0.677106	0.522826	1	TRIO and F-actin-binding protein	TRIO and F-actin-binding protein	TRIO and F-actin-binding protein	Transcript_179146	206563at33208	59894_0:00059e	54967	9606_0:004181	both	MPRIP;Q8N236_HUMAN;TRIOBP	206563at33208
TRINITY_DN10570_c0_g1	0.969	1.337	1.873	1.722	1.151	1.242	1.345	1.766	1.359	1.141	old	young	0.106201	0.602583	0.787412	1	high	low	-0.110305	0.602609	0.759774	1	female	male	-0.342767	0.602606	0.362783	1	serine/threonine-protein kinase NLK	serine/threonine-protein kinase NLK;Mitogen-activated protein kinase	serine/threonine-protein kinase NLK;Mitogen-activated protein kinase	Transcript_170834	177016at7742	28743_0:004eea	44822	9606_0:004054	both	NLK;MAPK3;MAPK7;MAPK1;MAPK10;MAPK9;MAPK15;MAPK8;MAPK6;MAPK4	177016at7742;309855at33208;741207at2759
TRINITY_DN10571_c0_g1	0.838	1.046	2.489	1.097	1.759	0.256	1.022	1.336	0.689	0.384	old	young	-0.703172	0.259909	0.227497	1	high	low	-0.366764	0.259908	0.550242	1	female	male	-0.256585	0.259908	0.698131	1	protein ST7 homolog	protein ST7 homolog	protein ST7 homolog	Transcript_170815	249120at33208	9258_0:0019bb	10141	9606_0:00067b	both	ST7L;ST7	249120at33208
TRINITY_DN10572_c0_g1	0.735	2.186	0.81	0.703	1.916	1.345	0.583	0.858	1.205	1.784	old	young	0.424131	0.410914	0.363506	1	high	low	0.532515	0.410802	0.287658	1	female	male	0.0261375	0.410813	0.973439	1	LOW QUALITY PROTEIN: RNA-directed DNA polymerase from mobile element jockey-like	LOW QUALITY PROTEIN: RNA-directed DNA polymerase from mobile element jockey-like;Reverse transcriptase;GTPase IMAP family member 6;GTPase IMAP family member 1;RNA-directed DNA polymerase from mobile element jockey-like;GTPase IMAP family member 2-like	LOW QUALITY PROTEIN: RNA-directed DNA polymerase from mobile element jockey-like;Reverse transcriptase;GTPase IMAP family member 6;GTPase IMAP family member 1;RNA-directed DNA polymerase from mobile element jockey-like;GTPase IMAP family member 2-like	Transcript_171150	271852at32523	85066_0:003a4d	4168	9606_0:001e97	both	GIMAP5;IAN4L1;GIMAP2;HIMAP2;GIMAP6;GIMAP1-GIMAP5	271852at32523
TRINITY_DN10572_c0_g4	2.503	2.315	2.898	2.239	5.534	1.697	3.118	2.802	2.599	3.364	old	young	-0.404164	1.60782	0.197312	1	high	low	-0.325813	1.60778	0.331309	1	female	male	0.295975	1.60778	0.383497	1	LOW QUALITY PROTEIN: RNA-directed DNA polymerase from mobile element jockey-like	LOW QUALITY PROTEIN: RNA-directed DNA polymerase from mobile element jockey-like;Reverse transcriptase;GTPase IMAP family member 6;GTPase IMAP family member 1;RNA-directed DNA polymerase from mobile element jockey-like;GTPase IMAP family member 2-like	LOW QUALITY PROTEIN: RNA-directed DNA polymerase from mobile element jockey-like;Reverse transcriptase;GTPase IMAP family member 6;GTPase IMAP family member 1;RNA-directed DNA polymerase from mobile element jockey-like;GTPase IMAP family member 2-like	Transcript_171154	271852at32523	85066_0:003a4d	4168	9606_0:001e97	both	GIMAP5;IAN4L1;GIMAP2;HIMAP2;GIMAP6;GIMAP1-GIMAP5	271852at32523
TRINITY_DN10574_c0_g1	0	0	0	1.305	0.475	0.622	0	0.53	0	1.36	old	young	3.11291	-0.9646	0.186764	1	high	low	-0.758685	-0.964656	0.688781	1	female	male	1.92818	-0.964651	0.365364	1	DNA excision repair protein ERCC-8 isoform X1	DNA excision repair protein ERCC-8 isoform X1;WD40-repeat-containing domain	DNA excision repair protein ERCC-8 isoform X1;WD40-repeat-containing domain	Transcript_171183	142473at32523	328815_0:003fc0	49109	9606_0:0016f9	both	ERCC8	142473at32523
TRINITY_DN10576_c0_g1	3.034	4.597	4.598	2.177	4.494	3.471	2.106	2.953	3.42	1.898	old	young	-0.190755	1.79038	0.590492	1	high	low	0.35822	1.79037	0.327395	1	female	male	-0.375442	1.79037	0.305121	1	THO complex subunit 1	THO complex subunit 1	THO complex subunit 1	Transcript_170819	104098at32523	30611_0:000ccb	21477	9606_0:004421	both	THOC1	104098at32523
TRINITY_DN105798_c0_g1	0.711	0.538	2.348	1.363	2.971	1.299	2.249	0.553	0.584	2.128	old	young	-0.570531	0.660513	0.330808	1	high	low	-0.430901	0.660495	0.460048	1	female	male	0.386227	0.660496	0.518299	1	retinoic acid receptor responder protein 1	retinoic acid receptor responder protein 1	retinoic acid receptor responder protein 1	Transcript_228265	1129396at2759	1737458_0:003337	54414	9606_0:000eb2	both	RARRES1;LXN	1129396at2759
TRINITY_DN10579_c0_g1	4.301	0.339	0.486	2.738	3.014	2.407	0.484	1.753	0.597	0.201	old	young	-0.226023	0.809823	0.793155	1	high	low	-0.409287	0.80987	0.607437	1	female	male	1.29671	0.809866	0.0839112	1	RING finger protein 166	RING finger protein 166;E3 ubiquitin-protein ligase RNF125	RING finger protein 166;E3 ubiquitin-protein ligase RNF125;E3 ubiquitin-protein ligase RNF125;RING finger protein 166	Transcript_170974	1097558at2759	50402_0:001fba	35780	9606_0:004425	both	A0A140VJT9_HUMAN;RNF138;RNF125;RNF114	1097558at2759
TRINITY_DN1057_c0_g1	31.481	24.931	34.918	28.775	37.528	31.374	35.658	29.511	28.206	31.679	old	young	-0.19525	5.02619	0.175579	1	high	low	-0.0427175	5.02619	0.790165	1	female	male	-0.0113222	5.02619	0.950811	1	set1/Ash2 histone methyltransferase complex subunit ASH2 isoform X1	set1/Ash2 histone methyltransferase complex subunit ASH2 isoform X1	set1/Ash2 histone methyltransferase complex subunit ASH2 isoform X1	Transcript_178864	111696at32523	54380_0:001fa9	35746	9606_0:0022b9	both	ASH2L;B4DPT1_HUMAN	111696at32523
TRINITY_DN105802_c0_g1	0	0	1.083	0.944	1.366	0	0	0.765	0	0	old	young	-0.379849	-1.03848	0.904883	1	high	low	-1.99326	-1.03899	0.437641	1	female	male	0.824782	-1.03894	0.701543	1	Laminin subunit alpha 3	Laminin subunit alpha 3;laminin subunit alpha-4;laminin subunit alpha-3;laminin subunit alpha-5	Laminin subunit alpha 3;laminin subunit alpha-4;laminin subunit alpha-3;laminin subunit alpha-5	Transcript_228327	11450at32523	50402_0:00370f	67851	9606_0:00445b	both	LAMA3;LAMA5;LAMA4	11450at32523;1919at33208
TRINITY_DN10580_c0_g1	2.419	2.717	1.529	0.873	2.057	0.659	1.075	1.041	1.452	0.96	old	young	-0.400449	0.691861	0.405354	1	high	low	0.473376	0.691862	0.34866	1	female	male	0.0626761	0.691862	0.897797	1	procollagen C-endopeptidase enhancer 1-like	procollagen C-endopeptidase enhancer 1-like;procollagen C-endopeptidase enhancer 2;procollagen C-endopeptidase enhancer 1	procollagen C-endopeptidase enhancer 1-like;procollagen C-endopeptidase enhancer 2;procollagen C-endopeptidase enhancer 1;kinesin-like protein KIF1C;Kinesin motor domain	Transcript_171045	169119at32523	9157_0:003941	69947	9606_0:000f3e	both	PCOLCE2;PCOLCE	169119at32523
TRINITY_DN105822_c0_g1	0	0	1.746	0.761	1.656	0	0	0.617	0	1.581	old	young	-0.144656	-0.510257	0.954503	1	high	low	-0.345578	-0.510354	0.810081	1	female	male	1.25301	-0.510345	0.516554	1	uncharacterized protein C5orf49 homolog	uncharacterized protein C5orf49 homolog	uncharacterized protein C5orf49 homolog	Transcript_243860	1553723at2759	73337_0:004115	92434	9606_0:001906	both	C5orf49	1553723at2759
TRINITY_DN105834_c0_g1	0	0	2.24	0	1.411	0	0	0	0.839	0	old	young	-7.54167	-0.936591	0.0139342	0.462281	high	low	0.758972	-0.93648	0.961009	1	female	male	-0.755724	-0.93649	0.961683	1	glycine dehydrogenase (decarboxylating), mitochondrial	glycine dehydrogenase (decarboxylating), mitochondrial;Glycine cleavage system P protein	glycine dehydrogenase (decarboxylating), mitochondrial;Glycine cleavage system P protein	Transcript_243849	32134at32523	240206_0:00118c	79390	9606_0:002617	both	GLDC	32134at32523
TRINITY_DN10583_c0_g1	1.073	0.668	0.807	0.859	0.898	0.335	1.102	0.624	0.66	0.546	old	young	-0.578828	-0.207938	0.235874	1	high	low	-0.306607	-0.207862	0.571507	1	female	male	0.202008	-0.207869	0.695816	1	histone-lysine N-methyltransferase 2E	histone-lysine N-methyltransferase 2E;histone-lysine N-methyltransferase 2E isoform X1	histone-lysine N-methyltransferase 2E;histone-lysine N-methyltransferase 2E isoform X1	Transcript_170896	54077at33208	156563_0:000751	40853	9606_0:001107	both	SETD5	54077at33208
TRINITY_DN10586_c0_g1	0.873	1.211	2.088	3.209	2.096	1.732	1.963	2.486	1.574	1.87	old	young	0.288055	1.0329	0.462234	1	high	low	-0.592065	1.03289	0.103358	1	female	male	0.0495911	1.03289	0.905015	1	ubiquitin carboxyl-terminal hydrolase 34	ubiquitin carboxyl-terminal hydrolase 34;probable ubiquitin carboxyl-terminal hydrolase FAF-X isoform X1	ubiquitin carboxyl-terminal hydrolase 34;probable ubiquitin carboxyl-terminal hydrolase FAF-X isoform X1	Transcript_170874	12667at33208	13146_0:001082	61275	9606_0:000c71	both	USP34;USP24;USP9X;USP9Y	12667at33208;625455at2759
TRINITY_DN1058_c0_g1	17.297	17.836	21.535	21.784	26.888	20.222	18.406	21.373	20.025	23.094	old	young	0.0142807	4.43103	0.92225	1	high	low	-0.065727	4.43103	0.672581	1	female	male	0.0757114	4.43103	0.628612	1	sentrin-specific protease 7 isoform X1	sentrin-specific protease 7 isoform X1;sentrin-specific protease 6;sentrin-specific protease 6 isoform X1	sentrin-specific protease 7 isoform X1;sentrin-specific protease 6;sentrin-specific protease 6 isoform X1;Histone-lysine N-methyltransferase;histone-lysine N-methyltransferase SETDB2	Transcript_178772	1241636at2759	188344_0:003845	21810	9606_0:0010fe	both	SENP7;SENP6;B3KMM0_HUMAN	1241636at2759
TRINITY_DN1058_c0_g2	3.34	6.547	3.203	3.891	4.166	3.488	3.527	4.729	3.159	4.9	old	young	0.450255	2.11256	0.0968098	0.936315	high	low	0.0852983	2.11254	0.806911	1	female	male	-0.091864	2.11254	0.793263	1	Histone-lysine N-methyltransferase	Histone-lysine N-methyltransferase;histone-lysine N-methyltransferase SETDB2	Histone-lysine N-methyltransferase;histone-lysine N-methyltransferase SETDB2;Histone-lysine N-methyltransferase;histone-lysine N-methyltransferase SETDB2;histone-lysine N-methyltransferase SETDB2 isoform X1	Transcript_178788	102569at33208	97097_0:00260b	21549	9606_0:0006da	both	SETDB1;SETDB2	102569at33208
TRINITY_DN1058_c0_g3	25.896	17.199	24.925	17.991	25.937	17.382	19.971	20.493	20.946	22.615	old	young	-0.294698	4.46834	0.0567821	0.814979	high	low	0.104772	4.46834	0.576502	1	female	male	0.119145	4.46834	0.513199	1	U4/U6.U5 tri-snRNP-associated protein 1	U4/U6.U5 tri-snRNP-associated protein 1	U4/U6.U5 tri-snRNP-associated protein 1	Transcript_178790	1068640at2759	8496_0:000b21	73569	9606_0:002e3c	Homo sapiens	SART1	1068640at2759
TRINITY_DN10590_c0_g1	0.274	0.878	0.863	1.001	3.033	0.584	0.982	2.007	0.923	1.092	old	young	-0.0620726	0.321262	0.93243	1	high	low	-1.05807	0.320943	0.0275273	1	female	male	0.249269	0.320972	0.669661	1	protein O-glucosyltransferase 1	protein O-glucosyltransferase 1	protein O-glucosyltransferase 1	Transcript_170916	1106728at2759	13146_0:0012f2	48051	9606_0:000e0f	both	POGLUT1	1106728at2759
TRINITY_DN10592_c0_g1	2.075	2.277	1.145	2.365	1.057	1.253	0.897	1.108	1.65	0.526	old	young	0.139011	0.661174	0.797368	1	high	low	0.208341	0.66124	0.722805	1	female	male	0.0560689	0.661234	0.893006	1	Ubiquitin-conjugating enzyme E2 variant 1	Ubiquitin-conjugating enzyme E2 variant 1;Ubiquitin-conjugating enzyme E2;ubiquitin-conjugating enzyme E2 variant 2	Ubiquitin-conjugating enzyme E2 variant 1;Ubiquitin-conjugating enzyme E2;ubiquitin-conjugating enzyme E2 variant 2	Transcript_171035	1507995at2759	150288_0:0002fd	13393	9606_0:002384	both	UBE2V2;TMEM189;UBE2V1	1507995at2759
TRINITY_DN10592_c0_g3	4.647	0.779	2.223	4.214	3.554	2.198	2.318	1.74	1.333	2.324	old	young	-0.31093	1.42776	0.522296	1	high	low	-0.324521	1.42781	0.505837	1	female	male	0.993071	1.42781	0.0128195	1	ribosomal RNA processing protein 36 homolog	ribosomal RNA processing protein 36 homolog;Ribosomal RNA processing 36	ribosomal RNA processing protein 36 homolog;Ribosomal RNA processing 36;Ubiquitin-conjugating enzyme E2;ubiquitin-conjugating enzyme E2 variant 2	Transcript_171038	1471490at2759	321398_0:00198c	228	9606_0:0019ae	both	RRP36	1471490at2759
TRINITY_DN10595_c2_g5	0.408	0.8	0.171	0.864	1.005	0.327	0.688	0.356	0.589	1.253	old	young	0.318209	-0.42103	0.639799	1	high	low	-0.194354	-0.42116	0.762993	1	female	male	0.746948	-0.421148	0.254453	1	Reverse transcriptase	Reverse transcriptase;LOW QUALITY PROTEIN: RNA-directed DNA polymerase from mobile element jockey-like;RNA-directed DNA polymerase from mobile element jockey-like;AT-hook-containing transcription factor	Reverse transcriptase;LOW QUALITY PROTEIN: RNA-directed DNA polymerase from mobile element jockey-like;RNA-directed DNA polymerase from mobile element jockey-like;AT-hook-containing transcription factor	Transcript_170884	54028at7742	240206_0:0018e8	32229	9606_0:002665	both	AKNA	54028at7742
TRINITY_DN10595_c4_g1	0.871	1.303	0.534	1.363	1.914	0.974	0.691	1.276	1.036	0.953	old	young	0.253295	0.250344	0.538181	1	high	low	-0.376321	0.250193	0.367612	1	female	male	0.295993	0.250206	0.48991	1	Short-chain dehydrogenase/reductase, conserved site	Short-chain dehydrogenase/reductase, conserved site;15-hydroxyprostaglandin dehydrogenase	Short-chain dehydrogenase/reductase, conserved site;15-hydroxyprostaglandin dehydrogenase	Transcript_170887	1053465at2759	128390_0:0037d5	69878	9606_0:00146c	both	HPGD;A0A140VJH8_HUMAN;HSD17B14	1053465at2759
TRINITY_DN10596_c0_g1	2.42	1.719	1.117	4.278	1.875	1.822	1.706	1.941	1.828	1.793	old	young	0.367377	1.14285	0.364912	1	high	low	-0.402452	1.14288	0.31615	1	female	male	0.552264	1.14288	0.152533	1	U2 small nuclear ribonucleoprotein A'	U2 small nuclear ribonucleoprotein A';Leucine-rich repeat-containing protein 51;leucine-rich repeat-containing protein 51-like;leucine-rich repeat-containing protein 51	U2 small nuclear ribonucleoprotein A';Leucine-rich repeat-containing protein 51;leucine-rich repeat-containing protein 51-like;leucine-rich repeat-containing protein 51;Formin-like protein;Dishevelled associated activator of morphogenesis 1	Transcript_171088	1447031at2759	198806_0:002ee0	49014	9606_0:00215c	both	LRRC72;SNRPA1	1447031at2759
TRINITY_DN10596_c0_g2	2.838	0.623	0.184	0.701	2.484	2.346	1.249	1.712	0.681	1.129	old	young	-0.164749	0.596261	0.818307	1	high	low	-0.127836	0.596226	0.843599	1	female	male	0.568921	0.596229	0.373013	1	LOW QUALITY PROTEIN: RNA-directed DNA polymerase from mobile element jockey-like	LOW QUALITY PROTEIN: RNA-directed DNA polymerase from mobile element jockey-like;RNA-directed DNA polymerase from mobile element jockey-like;craniofacial development protein 2-like;Serpentine Receptor, class BC (Class B-like)	LOW QUALITY PROTEIN: RNA-directed DNA polymerase from mobile element jockey-like;RNA-directed DNA polymerase from mobile element jockey-like;craniofacial development protein 2-like;Serpentine Receptor, class BC (Class B-like);S-phase kinase-associated protein 1	Transcript_171096	1412723at2759	591936_0:0006bd	41494	9606_0:001735	both	SKP1	1412723at2759
TRINITY_DN10597_c1_g1	0.73	0.906	0.979	0.681	0.987	0.732	0.785	0.552	0.688	1.123	old	young	-0.0456566	-0.124485	0.949057	1	high	low	0.265509	-0.124459	0.571846	1	female	male	0.105927	-0.124461	0.817554	1	spermine synthase	spermine synthase	spermine synthase	Transcript_170913	1243182at2759	321398_0:002bc7	69889	9606_0:0050d8	both	SMS	1243182at2759
TRINITY_DN10598_c0_g1	1.957	1.2	1.845	1.175	1.302	2.304	0.994	3.004	0.856	1.434	old	young	0.397462	0.797896	0.357984	1	high	low	0.0582027	0.797914	0.917879	1	female	male	-0.276379	0.797912	0.567219	1	neural-cadherin-like	neural-cadherin-like	neural-cadherin-like;Phosphatase and actin regulator;phosphatase and actin regulator 4A-like isoform X1	Transcript_170948	1205245at2759	105023_0:004e40	65464	9606_0:0002e2	both	PHACTR4;PHACTR1;PHACTR2;B4DHU0_HUMAN;PHACTR3	1205245at2759
TRINITY_DN1059_c0_g1	8.306	7.715	10.284	10.335	9.244	8.359	8.321	8.896	7.216	10.29	old	young	0.0762684	3.21616	0.710083	1	high	low	-0.0178081	3.21617	0.928549	1	female	male	0.100242	3.21617	0.630885	1	UPF0536 protein C12orf66 homolog	UPF0536 protein C12orf66 homolog	UPF0536 protein C12orf66 homolog;UPF0536 protein C12orf66 homolog;UPF0536 protein C12orf66 homolog isoform X1	Transcript_178331	162333at32523	121530_0:002a44	73363	9606_0:003284	both	C12orf66	162333at32523
TRINITY_DN1059_c0_g2	5.074	4.951	8.218	11.227	9.21	9.64	6.838	5.741	4.824	6.143	old	young	0.165684	2.90589	0.590028	1	high	low	-0.283802	2.90589	0.36033	1	female	male	0.158574	2.90589	0.619079	1	poly	poly	poly	Transcript_178339	126552at32523	216574_0:0037b6	73369	9606_0:002414	Homo sapiens	B4E0C4_HUMAN;PARP10;PARP15;PARP9;PARP14	126552at32523;302219at33208
TRINITY_DN1059_c0_g3	108.825	95.678	190.209	157.871	184.952	114.241	137.687	128.928	140.667	148.658	old	young	-0.229981	7.18223	0.211576	1	high	low	-0.122835	7.18223	0.533018	1	female	male	0.0680111	7.18223	0.730135	1	tripartite motif-containing protein 7	tripartite motif-containing protein 7;Zinc finger, RING-type;Tripartite motif containing 69;zinc finger protein RFP-like;LOW QUALITY PROTEIN: E3 ubiquitin-protein ligase TRIM39-like	tripartite motif-containing protein 7;Zinc finger, RING-type;Tripartite motif containing 69;zinc finger protein RFP-like;LOW QUALITY PROTEIN: E3 ubiquitin-protein ligase TRIM39-like	Transcript_178342	131582at32523	100784_0:000258	24092	9606_0:00199d	both	TRIM7;A0A1U9X8M5_HUMAN;TRIM10;TRIM58;TRIM17;TRIM11;TRIM62;TRIM60;TRIML1;TRIM41;A0A1U9X8R9_HUMAN;TRIM27;TRIM39;TRIM38;TRIM15;TRIM26;TRIM74;TRIM4;TRIM73;TRIM50;B4DQS5_HUMAN;TRIM22;TRIM21;TRIM6-TRIM34;TRIM34;TRIM68;TRIM69;MEFV;PYDC1;TRIM72	131582at32523;158777at7742
TRINITY_DN1059_c1_g1	395.704	293.241	356.88	368.244	316.842	337.927	419.781	439.946	340.135	436.581	old	young	0.0200583	8.58894	0.90636	1	high	low	-0.0470721	8.58894	0.782755	1	female	male	-0.00781451	8.58894	0.971585	1	R3H domain-containing protein 4	R3H domain-containing protein 4	R3H domain-containing protein 4	Transcript_178343	1173983at2759	198806_0:003090	73371	9606_0:004886	both	R3HDM4	1173983at2759
TRINITY_DN1059_c2_g1	38.618	50.356	44.064	44.32	53.924	39.499	38.03	46.266	40.064	45.824	old	young	0.0898725	5.51201	0.505391	1	high	low	-0.00280576	5.51201	0.980127	1	female	male	-0.000117407	5.51201	0.997543	1	protein LYRIC	protein LYRIC	protein LYRIC	Transcript_178350	1432988at2759	216574_0:0006de	52881	9606_0:00234d	both	MTDH	1432988at2759
TRINITY_DN1059_c3_g1	10.741	20.304	13.711	19.409	19.983	16.232	12.771	19.141	15.043	24.913	old	young	0.483308	4.15647	0.0102903	0.390982	high	low	-0.00814452	4.15646	0.965086	1	female	male	0.125745	4.15646	0.602871	1	rab-like protein 6	rab-like protein 6	rab-like protein 6	Transcript_178371	169760at7742	97097_0:002f6f	21134	9606_0:00256a	both	RABL6	169760at7742
TRINITY_DN105_c0_g1	15.568	28.272	31.599	31.641	35.323	31.608	24.728	36.194	27.307	29.115	old	young	0.237319	4.91187	0.227351	1	high	low	-0.153906	4.91187	0.462384	1	female	male	-0.191214	4.91187	0.367928	1	YLP motif-containing protein 1	YLP motif-containing protein 1	YLP motif-containing protein 1;YLP motif-containing protein 1 isoform X1;YLP motif-containing protein 1;YLP motif-containing protein 1-like	Transcript_131963	22306at32523	188344_0:0024f9	44669	9606_0:003806	both	FLJ00353;YLPM1	22306at32523
TRINITY_DN105_c1_g1	6.012	11.164	8.986	8.018	13.349	8.054	9.601	11.332	9.53	8.408	old	young	0.00453793	3.29406	0.985554	1	high	low	-0.195809	3.29405	0.40966	1	female	male	-0.228115	3.29405	0.340973	1	Phosphatidylinositol-4-phosphate 5-kinase	Phosphatidylinositol-4-phosphate 5-kinase;phosphatidylinositol 4-phosphate 5-kinase type-1 alpha isoform X1;phosphatidylinositol 4-phosphate 5-kinase type-1 alpha;phosphatidylinositol 4-phosphate 5-kinase type-1 gamma	Phosphatidylinositol-4-phosphate 5-kinase;phosphatidylinositol 4-phosphate 5-kinase type-1 alpha isoform X1;phosphatidylinositol 4-phosphate 5-kinase type-1 alpha;phosphatidylinositol 4-phosphate 5-kinase type-1 gamma	Transcript_131970	1562683at2759	8996_0:0032ea	7960	9606_0:000500	both	PIP5K1A;PIP5K1B;PIP5KL1;PIP4K2A;PIP4K2C;PIP4K2B;IFITM2;PIP5K1C	1562683at2759
TRINITY_DN10600_c0_g1	0	1.156	0.42	1.095	0.266	0.698	1.21	0.297	0	1.145	old	young	1.14933	-0.436616	0.340264	1	high	low	-0.318484	-0.436609	0.764032	1	female	male	-0.104717	-0.436609	0.984216	1	beclin-1	beclin-1	beclin-1	Transcript_89488	1085752at2759	175836_0:00269b	44228	9606_0:000489	both	BECN2;BECN1	1085752at2759
TRINITY_DN10602_c0_g1	0.427	0.884	1.152	0.975	1.866	0.868	0.902	0.845	0.547	0.651	old	young	-0.177971	0.00197478	0.733481	1	high	low	-0.49698	0.00182028	0.277546	1	female	male	0.0666105	0.00183432	0.921006	1	AFG3-like protein 2	AFG3-like protein 2;paraplegin;ATPase, AAA-type, conserved site	AFG3-like protein 2;paraplegin;ATPase, AAA-type, conserved site	Transcript_89361	114202at7742	121530_0:0037c5	74329	9606_0:0044fd	both	AFG3L2;Q8TA92_HUMAN;SPG7;YME1L1	114202at7742;119497at33208;217929at2759
TRINITY_DN10608_c0_g2	1.397	0	2.341	0	0.272	0	0	0	0.958	0	old	young	-7.76174	-0.757417	0.00109278	0.0843379	high	low	3.62315	-0.756293	0.311992	1	female	male	-0.360658	-0.756395	1	1	synaptotagmin-10	synaptotagmin-10;Synaptotagmin	synaptotagmin-10;Synaptotagmin;neurexin-3-beta-like	Transcript_89470	117794at32523	118200_0:00176a	32725	9606_0:002bbc	both	SYT9;SYT10;SYT6;SYT2;ZNF600;SYT8;SYT7;SYT1;SYT17;SYT3;SYT5;SYT11;SYT15;B0AZL9_HUMAN;DKFZp434D2429;SYT12;SYT13;SYT4	117794at32523;142092at7742;394604at33208;925064at2759
TRINITY_DN10608_c1_g2	0.82	1.316	0.823	0.552	1.516	1.46	2.031	1.341	0.94	0.897	old	young	-0.141652	0.368724	0.772795	1	high	low	-0.31606	0.368625	0.482017	1	female	male	-0.596349	0.368634	0.182127	1	suppression of tumorigenicity 5 protein	suppression of tumorigenicity 5 protein;DENN domain-containing protein 2A	suppression of tumorigenicity 5 protein;DENN domain-containing protein 2A;ropporin-1-like protein	Transcript_89475	138384at2759	328815_0:001df3	4708	9606_0:00036c	both	DENND2C;DENND2D;DENND2A;ST5	138384at2759
TRINITY_DN1060_c0_g1	41.12	41.159	51.12	37.935	49.721	38.93	42.104	43.046	46.284	44.815	old	young	-0.157992	5.49967	0.225793	1	high	low	0.0976156	5.49967	0.499867	1	female	male	-0.0959248	5.49967	0.506218	1	histone H2A deubiquitinase MYSM1	histone H2A deubiquitinase MYSM1;MPN domain-containing protein	histone H2A deubiquitinase MYSM1;MPN domain-containing protein;transcription factor AP-1	Transcript_179056	267885at33208	299123_0:00035e	63617	9606_0:00456e	both	MPND	267885at33208
TRINITY_DN1060_c1_g1	2.941	2.886	3.044	2.502	5.265	3.786	2.988	2.781	2.196	4.524	old	young	0.0235474	1.78843	0.938614	1	high	low	0.0180121	1.78841	0.971558	1	female	male	0.270551	1.78841	0.388276	1	PERQ amino acid-rich with GYF domain-containing protein 2 isoform X1	PERQ amino acid-rich with GYF domain-containing protein 2 isoform X1;PERQ amino acid-rich with GYF domain-containing protein 1;PERQ amino acid-rich with GYF domain-containing protein 1-like isoform X1	PERQ amino acid-rich with GYF domain-containing protein 2 isoform X1;PERQ amino acid-rich with GYF domain-containing protein 1;PERQ amino acid-rich with GYF domain-containing protein 1-like isoform X1	Transcript_179072	152359at33208	74940_0:00845d	43815	9606_0:000d55	both	GIGYF2;GIGYF1	152359at33208
TRINITY_DN10611_c0_g1	3.707	4.122	3.318	2.636	5.129	2.659	2.781	3.031	3.143	2.467	old	young	-0.25389	1.79746	0.382579	1	high	low	0.0289929	1.79744	0.945038	1	female	male	0.0329247	1.79744	0.912896	1	TCF3 fusion partner	TCF3 fusion partner	TCF3 fusion partner	Transcript_89439	1308382at2759	9974_0:002e92	73310	9606_0:004721	both	TFPT	1308382at2759
TRINITY_DN10611_c0_g2	0.373	2.524	0.823	0.357	1.503	0.342	0.592	0.291	1.157	0.374	old	young	-0.106646	-0.080153	0.902319	1	high	low	0.569335	-0.0803961	0.484206	1	female	male	-0.684463	-0.080374	0.385096	1	acidic leucine-rich nuclear phosphoprotein 32 family member A isoform X1	acidic leucine-rich nuclear phosphoprotein 32 family member A isoform X1;acidic leucine-rich nuclear phosphoprotein 32 family member B;acidic leucine-rich nuclear phosphoprotein 32 family member A	acidic leucine-rich nuclear phosphoprotein 32 family member A isoform X1;acidic leucine-rich nuclear phosphoprotein 32 family member B;acidic leucine-rich nuclear phosphoprotein 32 family member A	Transcript_89440	1622194at2759	52644_0:001fe6	24956	9606_0:000461	both	ANP32E;B4E0D5_HUMAN;ANP32C;ANP32B;ANP32A	1622194at2759
TRINITY_DN106148_c0_g1	0.772	0.695	1.705	1.028	1.591	0.424	0.98	0.84	0.508	1.07	old	young	-0.413037	0.0755196	0.392926	1	high	low	-0.30053	0.0755268	0.533251	1	female	male	0.300326	0.0755261	0.552196	1	GON-4-like protein	GON-4-like protein	GON-4-like protein	Transcript_256581	10015at32523	121530_0:002260	18615	9606_0:000527	both	YY1AP1;A4PB67_HUMAN;GON4L	10015at32523
TRINITY_DN106157_c0_g1	1.026	0.562	0.529	0.641	0.977	0.751	0.705	0.584	0.733	1.076	old	young	-0.15708	-0.222662	0.776103	1	high	low	0.181575	-0.222616	0.726475	1	female	male	0.433033	-0.22262	0.336014	1	ETS-related transcription factor Elf-1 isoform X1	ETS-related transcription factor Elf-1 isoform X1;Winged helix-like DNA-binding domain superfamily	ETS-related transcription factor Elf-1 isoform X1;Winged helix-like DNA-binding domain superfamily	Transcript_256665	167178at32523	121530_0:000cb3	59583	9606_0:003622	both	DKFZp686H0575;ELF1;ELF4;ELF3;ELF2;EHF;ELF5	167178at32523;360593at33208
TRINITY_DN10616_c0_g1	0.758	1.333	1.392	1.442	3.324	0.231	1.403	1.571	0.622	0.503	old	young	-0.487312	0.435617	0.430953	1	high	low	-1.14335	0.435389	0.0296374	1	female	male	0.34175	0.435409	0.5845	1	uncharacterized protein C10orf71 homolog	uncharacterized protein C10orf71 homolog	uncharacterized protein C10orf71 homolog	Transcript_89275	110242at32523	93934_0:001c86	50608	9606_0:00293b	both	C10orf71	110242at32523
TRINITY_DN10616_c0_g2	1.068	0.936	1.803	1.01	1.347	0.967	1.13	2.837	0.878	1.058	old	young	0.119233	0.502274	0.802174	1	high	low	-0.441647	0.502227	0.31997	1	female	male	-0.400251	0.502231	0.390366	1	N-acetylglutamate synthase, mitochondrial	N-acetylglutamate synthase, mitochondrial;N-acetylglutamate synthase;Amino-acid acetyltransferase, mitochondrial	N-acetylglutamate synthase, mitochondrial;N-acetylglutamate synthase;Amino-acid acetyltransferase, mitochondrial	Transcript_89276	187643at32523	10141_0:00156a	109350	9606_0:00409b	Homo sapiens	NAGS	187643at32523
TRINITY_DN10618_c0_g1	0.935	0.564	0.913	0.783	0.809	1.113	0.919	2.447	0.344	1.224	old	young	0.631345	0.157561	0.229702	1	high	low	-0.492291	0.157504	0.347156	1	female	male	-0.216708	0.157509	0.73505	1	F-box/LRR-repeat protein 4	F-box/LRR-repeat protein 4	F-box/LRR-repeat protein 4	Transcript_89436	101114at32523	103944_0:0006e7	83640	9606_0:001c43	both	FBXL4	101114at32523
TRINITY_DN10619_c0_g1	1.667	0.948	1.378	2.793	2.907	3.051	1.653	1.298	1.709	2.505	old	young	0.202503	1.08942	0.610741	1	high	low	-0.123956	1.08942	0.763143	1	female	male	0.465025	1.08942	0.246102	1	DnaJ domain	DnaJ domain;dnaJ homolog subfamily C member 9	DnaJ domain;dnaJ homolog subfamily C member 9	Transcript_89342	1416483at2759	50402_0:001eb0	45706	9606_0:002a94	both	A0A024QZN2_HUMAN;DNAJC9	1416483at2759
TRINITY_DN10619_c0_g2	1.03	0.693	0.363	1.38	0.926	1.502	0.394	0.685	1.946	1.084	old	young	0.187881	0.162534	0.737938	1	high	low	0.495946	0.162596	0.411941	1	female	male	0.174718	0.16259	0.749374	1	DnaJ domain	DnaJ domain;dnaJ homolog subfamily C member 9	DnaJ domain;dnaJ homolog subfamily C member 9	Transcript_89343	1416483at2759	50402_0:001eb0	45706	9606_0:002a94	both	A0A024QZN2_HUMAN;DNAJC9	1416483at2759
TRINITY_DN10619_c0_g3	1.604	2.018	0.884	1.724	3.905	1.652	3.551	2.444	2.746	2.077	old	young	-0.351363	1.26216	0.405506	1	high	low	-0.587633	1.26208	0.142499	1	female	male	-0.0458936	1.26208	0.941033	1	protein kinase domain-containing protein, cytoplasmic	protein kinase domain-containing protein, cytoplasmic;extracellular tyrosine-protein kinase PKDCC	protein kinase domain-containing protein, cytoplasmic;extracellular tyrosine-protein kinase PKDCC	Transcript_89345	124605at32523	198806_0:002e8c	36987	9606_0:000a82	both	PKDCC	124605at32523
TRINITY_DN1061_c0_g1	4.447	5.529	3.677	5.717	3.884	5.533	6.171	6.455	4.517	5.958	old	young	0.351724	2.45397	0.179782	1	high	low	-0.115357	2.45397	0.683437	1	female	male	-0.154498	2.45397	0.621386	1	probable ATP-dependent RNA helicase DDX58	probable ATP-dependent RNA helicase DDX58;Dicer dimerisation domain;probable ATP-dependent RNA helicase DHX58;probable ATP-dependent RNA helicase DDX58 isoform X1	probable ATP-dependent RNA helicase DDX58;Dicer dimerisation domain;probable ATP-dependent RNA helicase DHX58;probable ATP-dependent RNA helicase DDX58 isoform X1	Transcript_178210	129948at7742	216574_0:002125	73285	9606_0:0026ed	Homo sapiens	DDX58;IFIH1;DICER1;DHX58;LGP2	129948at7742;1337630at2759
TRINITY_DN10622_c0_g1	1.033	2.784	1.172	3.01	4.018	2.7	0.832	1.143	5.129	1.057	old	young	-0.140164	1.28479	0.818414	1	high	low	0.173072	1.28473	0.802912	1	female	male	-0.13069	1.28473	0.855071	1	histone-lysine N-methyltransferase 2B isoform X1	histone-lysine N-methyltransferase 2B isoform X1;Histone-lysine N-methyltransferase;histone-lysine N-methyltransferase 2B	histone-lysine N-methyltransferase 2B isoform X1;Histone-lysine N-methyltransferase;histone-lysine N-methyltransferase 2B	Transcript_89281	1056at9443	1737458_0:00380c	91180	9606_0:004a7a	Homo sapiens	KMT2B;KMT2A	1056at9443;11244at7742
TRINITY_DN10624_c0_g1	1.009	2.106	1.548	3.052	2.902	2.993	2.727	3.14	1.622	3.095	old	young	0.555469	1.35793	0.107645	0.949139	high	low	-0.449104	1.35788	0.230537	1	female	male	-0.000723128	1.35789	1	1	zinc finger RNA-binding protein	zinc finger RNA-binding protein;interleukin enhancer-binding factor 3	zinc finger RNA-binding protein;interleukin enhancer-binding factor 3;zinc finger RNA-binding protein-like	Transcript_89511	108643at7742	118200_0:0017d2	37578	9606_0:00164c	both	ZFR;ZFR2;STRBP;ILF3	108643at7742;276114at33208
TRINITY_DN106255_c0_g1	1.188	0.277	1.148	0.557	0.758	0.612	0.589	0.634	0.734	0.657	old	young	-0.688738	-0.302165	0.194337	1	high	low	0.357928	-0.301937	0.544833	1	female	male	0.199014	-0.301958	0.717018	1	uncharacterized protein C1orf112 homolog	uncharacterized protein C1orf112 homolog	uncharacterized protein C1orf112 homolog	Transcript_264251	111684at7742	441894_0:001740	46986	9606_0:0004ae	both	B4E0A9_HUMAN;C1orf112	111684at7742
TRINITY_DN10625_c0_g1	2.661	0.795	3.889	0.65	2.56	2.939	4.939	1.984	1.628	1.746	old	young	-0.966576	1.35358	0.0504438	0.762127	high	low	-0.116806	1.35363	0.825768	1	female	male	-0.598477	1.35363	0.305528	1	Vacuolar protein sorting 4 homolog B	Vacuolar protein sorting 4 homolog B;vacuolar protein sorting-associated protein 4B;ATPase, AAA-type, conserved site	Vacuolar protein sorting 4 homolog B;vacuolar protein sorting-associated protein 4B;ATPase, AAA-type, conserved site	Transcript_89243	150782at7742	54380_0:002129	18544	9606_0:003e12	both	VPS4A;VPS4B;AKT3;CCND2;KATNAL2;PIK3R2	150782at7742;787710at2759
TRINITY_DN10626_c0_g1	1.011	1.123	1.328	1.075	0.854	0.81	1.156	1.485	0.906	1.342	old	young	0.153361	0.298504	0.722478	1	high	low	-0.0186573	0.298537	0.957148	1	female	male	-0.158717	0.298534	0.724358	1	transforming acidic coiled-coil-containing protein 1	transforming acidic coiled-coil-containing protein 1;transforming acidic coiled-coil-containing protein 3	transforming acidic coiled-coil-containing protein 1;transforming acidic coiled-coil-containing protein 3	Transcript_89307	134375at7742	216574_0:000e61	43362	9606_0:0023c6	both	DKFZp686K18126;TACC1;TACC3;TACC2	134375at7742;297564at33208
TRINITY_DN10627_c0_g1	1.845	1.538	1.833	0.885	1.028	0	0.439	0.717	1.67	0.555	old	young	-0.872943	0.224155	0.266507	1	high	low	0.809867	0.224306	0.354307	1	female	male	-6.55165e-05	0.224292	0.975523	1	LOW QUALITY PROTEIN: RNA-directed DNA polymerase from mobile element jockey-like	LOW QUALITY PROTEIN: RNA-directed DNA polymerase from mobile element jockey-like;Reverse transcriptase;GTPase IMAP family member 6;GTPase IMAP family member 1;RNA-directed DNA polymerase from mobile element jockey-like;GTPase IMAP family member 2-like	LOW QUALITY PROTEIN: RNA-directed DNA polymerase from mobile element jockey-like;Reverse transcriptase;GTPase IMAP family member 6;GTPase IMAP family member 1;RNA-directed DNA polymerase from mobile element jockey-like;GTPase IMAP family member 2-like;doublecortin domain-containing protein 1;LOW QUALITY PROTEIN: doublecortin domain-containing protein 1	Transcript_89374	271852at32523	85066_0:003a4d	4168	9606_0:001e97	both	GIMAP5;IAN4L1;GIMAP2;HIMAP2;GIMAP6;GIMAP1-GIMAP5	271852at32523
TRINITY_DN1062_c0_g1	16.342	28.136	34.414	19.999	24.976	23.171	33.46	25.288	26.405	28.822	old	young	-0.116969	4.76566	0.612975	1	high	low	0.0714477	4.76566	0.778583	1	female	male	-0.427701	4.76566	0.0396972	1	Prolyl 4-hydroxylase subunit alpha 1	Prolyl 4-hydroxylase subunit alpha 1;prolyl 4-hydroxylase subunit alpha-2 isoform X1;Prolyl 4-hydroxylase, alpha subunit	Prolyl 4-hydroxylase subunit alpha 1;prolyl 4-hydroxylase subunit alpha-2 isoform X1;Prolyl 4-hydroxylase, alpha subunit;transmembrane prolyl 4-hydroxylase;prolyl 4-hydroxylase subunit alpha-1-like;Prolyl 4-hydroxylase subunit alpha 1;prolyl 4-hydroxylase subunit alpha-2 isoform X1;Prolyl 4-hydroxylase, alpha subunit;prolyl 4-hydroxylase subunit alpha-1;Prolyl 4-hydroxylase subunit alpha 1;prolyl…	Transcript_178881	138942at7742	37040_0:002b22	41155	9606_0:001963	both	P4HA2;P4HA1;P4HA3	138942at7742;192165at33208
TRINITY_DN1062_c1_g1	15.907	13.998	20.506	18.212	24.419	12.164	11.673	10.783	15.02	15.489	old	young	-0.282119	4.03078	0.21417	1	high	low	0.0239483	4.03078	0.933867	1	female	male	0.30938	4.03078	0.181151	1	Translocating chain-associated membrane protein	Translocating chain-associated membrane protein;translocating chain-associated membrane protein 1	Translocating chain-associated membrane protein;translocating chain-associated membrane protein 1	Transcript_178895	186461at32523	198806_0:0035ef	8219	9606_0:0014c6	both	TRAM1L1;TRAM2;TRAM1	186461at32523
TRINITY_DN10632_c0_g1	3.154	1.955	3.275	3.163	5.109	4.924	3.241	6.044	3.351	3.505	old	young	0.120038	1.98382	0.72029	1	high	low	-0.29823	1.9838	0.369886	1	female	male	-0.108081	1.9838	0.767962	1	exportin-7 isoform X1	exportin-7 isoform X1;exportin-7;Exportin 7	exportin-7 isoform X1;exportin-7;Exportin 7	Transcript_89273	17889at9347	336983_0:001422	94640	9606_0:0017b4	Homo sapiens	RANBP17;XPO7	17889at9347
TRINITY_DN106330_c0_g1	0.302	1.02	1	0.855	1.041	0.834	0.959	0.704	0.876	0.597	old	young	-0.0434683	-0.107628	0.977828	1	high	low	-0.143742	-0.107697	0.758329	1	female	male	-0.450047	-0.10769	0.345862	1	mesoderm induction early response protein 1 isoform X1	mesoderm induction early response protein 1 isoform X1;mesoderm induction early response protein 1	mesoderm induction early response protein 1 isoform X1;mesoderm induction early response protein 1	Transcript_250506	1062529at2759	9172_0:003383	247	9606_0:000351	both	MIER1;MIER3;MIER2	1062529at2759
TRINITY_DN10633_c0_g1	0.692	0	1.525	0	1.93	0.633	0	0	0	0	old	young	-2.56398	-0.852771	0.402583	1	high	low	0.232356	-0.852869	1	1	female	male	0.708838	-0.85286	0.736428	1	Guanylate-binding protein	Guanylate-binding protein;atlastin-2 isoform X1;atlastin-2;atlastin-1	Guanylate-binding protein;atlastin-2 isoform X1;atlastin-2;atlastin-1	Transcript_89241	1027269at2759	321398_0:002352	5572	9606_0:000018	both	GBP3;GBP4;GBP2;GBP5;GBP6;GBP1;GBP7;ATL2;B7Z2H0_HUMAN;ATL3;ATL1;Q53F53_HUMAN	1027269at2759
TRINITY_DN106340_c0_g1	0	0	0.776	0	0	0.644	0.557	1.097	0.579	1.407	old	young	0.618636	-0.74348	0.757648	1	high	low	0.440867	-0.743362	0.895499	1	female	male	-0.844622	-0.743373	0.751044	1	Ubiquitin carboxyl-terminal hydrolase	Ubiquitin carboxyl-terminal hydrolase;ubiquitin carboxyl-terminal hydrolase isozyme L3;ubiquitin carboxyl-terminal hydrolase isozyme L1	Ubiquitin carboxyl-terminal hydrolase;ubiquitin carboxyl-terminal hydrolase isozyme L3;ubiquitin carboxyl-terminal hydrolase isozyme L1	Transcript_250446	1013351at2759	9135_0:000ae4	5300	9606_0:001384	both	HEL-117;UCHL1;A0A140VJZ4_HUMAN;UCHL3	1013351at2759
TRINITY_DN10637_c0_g1	0.203	0.572	0.249	0.095	0.729	1.23	0.242	0.277	1.154	1.272	old	young	0.438435	-0.527488	0.646008	1	high	low	1.30474	-0.527568	0.172175	1	female	male	-0.246954	-0.52756	0.843914	1	protein LZIC	protein LZIC	protein LZIC	Transcript_89366	1483957at2759	52644_0:002b6f	4350	9606_0:000643	both	LZIC	1483957at2759
TRINITY_DN10638_c0_g1	0.693	0.82	0.645	0.947	0.435	0.401	1.239	1.438	0.699	0.932	old	young	0.259449	-0.0910638	0.647694	1	high	low	-0.509036	-0.0910764	0.309537	1	female	male	-0.263085	-0.0910752	0.667091	1	beta-1,3-galactosyl-O-glycosyl-glycoprotein beta-1,6-N-acetylglucosaminyltransferase	beta-1,3-galactosyl-O-glycosyl-glycoprotein beta-1,6-N-acetylglucosaminyltransferase;beta-1,3-galactosyl-O-glycosyl-glycoprotein beta-1,6-N-acetylglucosaminyltransferase 3	beta-1,3-galactosyl-O-glycosyl-glycoprotein beta-1,6-N-acetylglucosaminyltransferase;beta-1,3-galactosyl-O-glycosyl-glycoprotein beta-1,6-N-acetylglucosaminyltransferase 3	Transcript_89492	145197at32523	56313_0:0014db	109394	9606_0:0026b1	both	DKFZp451M2318;GCNT1;GCNT3;GCNT4	145197at32523;225419at7742;559098at33208
TRINITY_DN1063_c0_g1	22.115	29.496	24.445	21.49	31.214	20.873	23.92	25.458	26.926	23.209	old	young	-0.0817611	4.69227	0.615339	1	high	low	0.0247467	4.69227	0.893342	1	female	male	-0.131246	4.69227	0.43537	1	ankyrin repeat and zinc finger domain-containing protein 1	ankyrin repeat and zinc finger domain-containing protein 1;Ankyrin repeat-containing domain	ankyrin repeat and zinc finger domain-containing protein 1;Ankyrin repeat-containing domain	Transcript_179041	111843at32523	54380_0:000861	72113	9606_0:000aa5	both	ANKZF1	111843at32523
TRINITY_DN10641_c0_g1	0.398	0.299	0.439	0	0.274	1.456	0.315	0.772	0.654	1.381	old	young	0.900385	-0.521147	0.380598	1	high	low	1.22409	-0.521055	0.265699	1	female	male	-0.423546	-0.521064	0.739029	1	epidermal growth factor receptor kinase substrate 8-like protein 3	epidermal growth factor receptor kinase substrate 8-like protein 3;epidermal growth factor receptor kinase substrate 8	epidermal growth factor receptor kinase substrate 8-like protein 3;epidermal growth factor receptor kinase substrate 8	Transcript_89487	118943at33208	299123_0:000bc4	1963	9606_0:000280	both	A8K2J6_HUMAN;EPS8L3;EPS8L2;B4E3T6_HUMAN;EPS8;LRRK2;EPS8L1	118943at33208
TRINITY_DN10642_c0_g1	0.05	0.154	0.911	0.709	1.123	0.607	0.666	0.533	1.077	0.608	old	young	-0.537353	-0.443318	0.513581	1	high	low	-0.346653	-0.44342	0.651571	1	female	male	-0.218782	-0.44341	0.824608	1	Transmembrane protein 39A	Transmembrane protein 39A;transmembrane protein 39A	Transmembrane protein 39A;transmembrane protein 39A	Transcript_89259	136252at32523	121530_0:003a27	84581	9606_0:001212	both	TMEM39A;TMEM39B	136252at32523;1460710at2759
TRINITY_DN10644_c0_g1	0.471	1.47	0.48	0.372	0.417	1.348	0.833	1.74	0.385	0.391	old	young	1.04168	-0.145884	0.102028	0.941063	high	low	-0.0786918	-0.146054	0.894928	1	female	male	-1.41314	-0.146038	0.0243264	1	solute carrier family 2, facilitated glucose transporter member 6	solute carrier family 2, facilitated glucose transporter member 6;Major facilitator, sugar transporter-like;facilitated trehalose transporter Tret1-like	solute carrier family 2, facilitated glucose transporter member 6;Major facilitator, sugar transporter-like;facilitated trehalose transporter Tret1-like	Transcript_89426	175714at7742	216574_0:00160d	45918	9606_0:00252e	both	SLC2A6;SLC2A2;SLC2A12;SLC2A8;SLC2A13;SLC2A10	175714at7742;430696at2759;524131at33208
TRINITY_DN10645_c0_g1	5.502	2.65	3.705	1.443	7.866	1.62	2.62	1.739	2.742	4.505	old	young	-0.871292	1.83673	0.0402178	0.680276	high	low	0.147874	1.83672	0.792467	1	female	male	0.828798	1.83672	0.0575696	1	chromatin accessibility complex protein 1	chromatin accessibility complex protein 1;DNA polymerase epsilon subunit 4	chromatin accessibility complex protein 1;DNA polymerase epsilon subunit 4	Transcript_89185	1622159at2759	321398_0:003459	107096	9606_0:00098b	both	POLE4;CHRAC1	1622159at2759
TRINITY_DN106462_c0_g1	0.526	1.579	0.773	0.994	0.965	1.443	0.834	0.953	0.72	2.083	old	young	0.88568	0.262736	0.0255139	0.574336	high	low	0.404582	0.262708	0.423757	1	female	male	0.0341068	0.262711	0.931955	1	PH domain leucine-rich repeat-containing protein phosphatase 1	PH domain leucine-rich repeat-containing protein phosphatase 1;Leucine-rich repeat	PH domain leucine-rich repeat-containing protein phosphatase 1;Leucine-rich repeat	Transcript_224968	172467at2759	181119_0:002112	3338	9606_0:003c01	both	PHLPP2;PHLPP1	172467at2759
TRINITY_DN106463_c0_g1	1.671	3.568	8.612	3.359	5.258	3.205	5.87	3.519	3.41	4.384	old	young	-0.449137	2.17039	0.256412	1	high	low	-0.0648469	2.1704	0.870232	1	female	male	-0.457925	2.1704	0.280896	1	zinc finger and BTB domain-containing protein 4	zinc finger and BTB domain-containing protein 4;Zinc finger C2H2 superfamily;zinc finger and BTB domain-containing protein 14	zinc finger and BTB domain-containing protein 4;Zinc finger C2H2 superfamily;zinc finger and BTB domain-containing protein 14	Transcript_224995	115735at32523	216574_0:003b25	50599	9606_0:0043d4	Homo sapiens	B3KVD4_HUMAN;ZBTB4;A0A024R5S3_HUMAN;ZNF669;ZNF281;ZNF684;ZNF124;ZNF692;ZBTB40;ZSCAN20;RLF;ZNF695;PRDM16;ZNF672;ZNF496;KLF17;ZBTB41;ZBTB18;ZFP69B;ZNF643;PRDM2;ZNF697;ZBTB37;ZNF648;Q53EM1_HUMAN;ZBTB48;GFI1;ZNF644;ZFP69;ZNF670;KLF18;ZNF362;ZNF691;MTF1;ZNF678;ZBTB7B;ZNF436;ZNF683;ZNF142;ZNF514;EGR4;ZNF806;B4DR15_HUMAN;ZNF2;OSR1;ZNF513;ZNF589;MYNN;A0A140VKG3_HUMAN;FEZF2;ZNF620;BCL6;LOC101928592;ZNF35;…	115735at32523;1318335at2759;196121at33208
TRINITY_DN10646_c0_g1	1.291	0	3.132	0	5.548	0	0	0	0.848	0	old	young	-8.76707	0.169944	1.60212e-06	0.000301461	high	low	-0.411219	0.16967	0.796618	1	female	male	1.17904	0.169695	0.582802	1	serine/threonine-protein phosphatase 6 regulatory subunit 2	serine/threonine-protein phosphatase 6 regulatory subunit 2	serine/threonine-protein phosphatase 6 regulatory subunit 2	Transcript_89491	101428at33208	44394_0:0033fa	23750	9606_0:002f8d	both	PPP6R3;PPP6R1;PPP6R2	101428at33208
TRINITY_DN10647_c0_g1	0.399	0.643	1.775	0.502	0.268	0.97	1.583	0.304	1.096	0.966	old	young	-0.613971	-0.0387243	0.353632	1	high	low	0.543755	-0.0384957	0.469075	1	female	male	-1.07406	-0.0385164	0.107342	1	formin-2	formin-2;formin-like	formin-2;formin-like	Transcript_89509	105005at7742	215358_0:003f31	1302	9606_0:000054	both	FMN2;Q9HBL1_HUMAN;FMN1	105005at7742
TRINITY_DN10649_c0_g1	2.577	4.177	5.249	1.011	2.439	2.232	3.913	4.819	4.789	0.991	old	young	-0.531369	1.77951	0.299377	1	high	low	0.2001	1.77951	0.743454	1	female	male	-1.34894	1.77951	0.00141939	0.444304	complex III assembly factor LYRM7	complex III assembly factor LYRM7	complex III assembly factor LYRM7;Guanylate-binding protein;atlastin-2 isoform X1;atlastin-2;atlastin-1;Membrane associated ring-CH-type finger 3;Membrane associated ring-CH-type finger 2;E3 ubiquitin-protein ligase MARCH2;transmembrane protein 186	Transcript_89229	1585902at2759	198806_0:001c2a	15433	9606_0:0016ef	both	LYRM7	1585902at2759
TRINITY_DN1064_c0_g1	57.022	59.899	62.289	61.991	69.655	60.41	52.999	73.521	56.041	61.933	old	young	0.0999496	5.99376	0.409901	1	high	low	-0.0385068	5.99376	0.764017	1	female	male	-0.0357945	5.99376	0.789388	1	PAX3- and PAX7-binding protein 1	PAX3- and PAX7-binding protein 1;GC-rich sequence DNA-binding factor;GC-rich sequence DNA-binding factor 2	PAX3- and PAX7-binding protein 1;GC-rich sequence DNA-binding factor;GC-rich sequence DNA-binding factor 2	Transcript_178830	1217358at2759	52644_0:000668	25458	9606_0:00090f	both	B3KUM5_HUMAN;C2orf3;GCFC2;Q9BVX3_HUMAN;C21orf66;PAXBP1	1217358at2759
TRINITY_DN1064_c0_g2	10.876	9.25	9.529	7.652	13.412	14.851	11.515	10.146	10.853	11.165	old	young	-0.074821	3.50917	0.743279	1	high	low	0.131888	3.50917	0.580434	1	female	male	-0.123434	3.50917	0.606601	1	uncharacterized protein C16orf96-like	uncharacterized protein C16orf96-like;uncharacterized protein LOC106634002;uncharacterized protein LOC104839275;uncharacterized protein LOC106556022	uncharacterized protein C16orf96-like;uncharacterized protein LOC106634002;uncharacterized protein LOC104839275;uncharacterized protein LOC106556022;helicase SRCAP isoform X1;SNF2-related, N-terminal domain;E1A-binding protein p400	Transcript_178839	10343at32523	10116_0:0001bd	73581	9606_0:003c2a	Homo sapiens	SRCAP;EP400;INO80;INOC1	10343at32523;188211at2759
TRINITY_DN1064_c1_g1	65.921	56.488	70.847	51.873	59.922	60.182	56.735	52.457	58.521	57.702	old	young	-0.161324	5.9407	0.261034	1	high	low	0.227182	5.9407	0.11241	1	female	male	-0.0837149	5.9407	0.59911	1	NEDD4-binding protein 1	NEDD4-binding protein 1	NEDD4-binding protein 1;Chromatin modification-related protein;inhibitor of growth protein 1;Inhibitor of growth protein	Transcript_178842	335949at33208	216574_0:000b63	32106	9606_0:0006ec	both	ZC3H12A;ZC3H12D;ZC3H12C;NYNRIN;KHNYN;A8K6L5_HUMAN;ZC3H12B	335949at33208
TRINITY_DN1064_c2_g1	194.681	251.019	242.446	246.953	232.095	213.805	232.842	253.172	234.928	282.746	old	young	0.13284	7.95049	0.323075	1	high	low	0.0351643	7.95049	0.816517	1	female	male	-0.0707802	7.95049	0.629769	1	cullin-4A	cullin-4A;Winged helix-like DNA-binding domain superfamily;cullin-4B	cullin-4A;Winged helix-like DNA-binding domain superfamily;cullin-4B	Transcript_178853	1040292at2759	59729_0:00023b	37196	9606_0:000a31	both	CUL3;B3KTW0_HUMAN;CUL1;A0A140VKB1_HUMAN;B7Z1Y1_HUMAN;CUL2;CUL5;CUL4B	1040292at2759
TRINITY_DN106506_c0_g1	0.258	0.193	0.285	0.323	1.172	0.472	0.477	0.333	1.062	0.085	old	young	-1.14154	-0.858776	0.235322	1	high	low	-0.404171	-0.859163	0.684594	1	female	male	-0.192734	-0.859127	0.900315	1	ribonucleoside-diphosphate reductase large subunit	ribonucleoside-diphosphate reductase large subunit;Ribonucleoside-diphosphate reductase	ribonucleoside-diphosphate reductase large subunit;Ribonucleoside-diphosphate reductase	Transcript_225529	156716at2759	13146_0:0013b6	37395	9606_0:002dc2	both	RRM1	156716at2759
TRINITY_DN106558_c0_g1	0.232	1.512	1.215	0.217	0.197	2.279	0.689	0.135	0.239	0.398	old	young	0.832044	-0.286447	0.387358	1	high	low	1.69556	-0.286281	0.0787248	1	female	male	-2.0406	-0.286296	0.0270649	1	Nance-Horan syndrome protein	Nance-Horan syndrome protein;NHS-like protein 1;nance-Horan syndrome protein;Nance-Horan syndrome protein isoform X1	Nance-Horan syndrome protein;NHS-like protein 1;nance-Horan syndrome protein;Nance-Horan syndrome protein isoform X1	Transcript_225568	35358at32523	55661_0:002b86	89109	9606_0:005185	both	NHS;NHSL1	35358at32523;39639at33208
TRINITY_DN10655_c0_g1	1.661	0.709	0.806	0.499	0.894	0.601	0.896	0.226	1.188	1.22	old	young	-0.741343	-0.0236897	0.167911	1	high	low	0.786124	-0.0234992	0.168663	1	female	male	0.44736	-0.0235165	0.418468	1	Tubulin beta chain	Tubulin beta chain	Tubulin beta chain	Transcript_89363	137828at32523	1868482_0:0040c0	99033	9606_0:001d0b	both	TUBB2B;TUBB2A;TUBB4B;TUBB4A;B4DY90_HUMAN;TUBB;TUBB8;Q53G92_HUMAN;TUBB3;TUBB6;TBB8L_HUMAN;TUBB1	137828at32523;259639at33208
TRINITY_DN10655_c0_g2	0.523	0.872	0.491	1.2	0.129	0.908	0.964	1	0.41	0.312	old	young	0.732501	-0.330681	0.300106	1	high	low	-0.449591	-0.330619	0.515154	1	female	male	-0.562438	-0.330625	0.485307	1	Tubulin beta chain	Tubulin beta chain;tubulin beta-6 chain	Tubulin beta chain;tubulin beta-6 chain;tubulin beta chain;Tubulin beta chain	Transcript_89364	259639at33208	176946_0:001523	74340	9606_0:001a43	both	B4DY90_HUMAN;TUBB;TUBB2B;TUBB2A;TUBB4B;TUBB8;Q53G92_HUMAN;TUBB3;TUBB6;TBB8L_HUMAN;TUBB4A;TUBB1	259639at33208
TRINITY_DN106561_c0_g1	0.369	0.56	0	0.707	0.515	1.014	0.586	0.863	2.12	0.37	old	young	-0.0670124	-0.281784	0.946173	1	high	low	0.2328	-0.281872	0.837596	1	female	male	-0.853597	-0.281864	0.384221	1	serine/threonine-protein kinase TAO3	serine/threonine-protein kinase TAO3;serine/threonine-protein kinase TAO1	serine/threonine-protein kinase TAO3;serine/threonine-protein kinase TAO1	Transcript_225547	277938at33208	94827_0:00168c	45084	9606_0:0030b8	both	TAOK3;TAOK2;TAOK1	277938at33208
TRINITY_DN10656_c0_g1	0.257	0.339	1.807	0.803	1.518	1.437	1.34	0.739	1.51	1.016	old	young	-0.56566	0.237885	0.330918	1	high	low	0.0144324	0.237893	1	1	female	male	-0.518389	0.237892	0.398349	1	Ankyrin repeat domain 12	Ankyrin repeat domain 12;ankyrin repeat domain-containing protein 12;BRCA1-associated RING domain protein 1	Ankyrin repeat domain 12;ankyrin repeat domain-containing protein 12;BRCA1-associated RING domain protein 1;NA	Transcript_89203	11060at32523	50402_0:000d01	53602	9606_0:00448e	both	ANKRD12;BARD1;SCN3A;ANKRD11	11060at32523;308265at33208
TRINITY_DN10658_c0_g1	1.444	1.26	3.022	1.949	2.23	1.587	2.197	2.122	1.719	1.59	old	young	-0.313734	1.03842	0.343486	1	high	low	-0.190201	1.03844	0.604216	1	female	male	-0.202885	1.03844	0.590715	1	collagen alpha-1(XIV) chain	collagen alpha-1(XIV) chain;collagen alpha-1(VII) chain	collagen alpha-1(XIV) chain;collagen alpha-1(VII) chain;acetylserotonin O-methyltransferase;O-methyltransferase;N-acetylserotonin O-methyltransferase-like protein;acetylserotonin O-methyltransferase;O-methyltransferase	Transcript_89297	11859at32523	175836_0:00080b	19643	9606_0:001b0a	both	COL12A1;PDE4D;COL14A1;VWA1;C1S;DKFZp686K139;DKFZp686L11144;DKFZp686O12165;FN1;Q9UQS6_HUMAN;VSX1;COL7A1;Q59F16_HUMAN;VWA2;COL20A1	11859at32523;43346at33208
TRINITY_DN1065_c0_g1	50.545	69.619	58.553	56.863	74.98	75.403	83.145	66.558	68.477	65.709	old	young	-0.00390378	6.12046	0.983579	1	high	low	-0.0547468	6.12046	0.754543	1	female	male	-0.27419	6.12046	0.0895571	1	phosphatidylinositol 5-phosphate 4-kinase type-2 gamma-like	phosphatidylinositol 5-phosphate 4-kinase type-2 gamma-like;Phosphatidylinositol-4-phosphate 5-kinase;phosphatidylinositol 5-phosphate 4-kinase type-2 beta;phosphatidylinositol 5-phosphate 4-kinase type-2 gamma	phosphatidylinositol 5-phosphate 4-kinase type-2 gamma-like;Phosphatidylinositol-4-phosphate 5-kinase;phosphatidylinositol 5-phosphate 4-kinase type-2 beta;phosphatidylinositol 5-phosphate 4-kinase type-2 gamma;phosphatidylinositol 5-phosphate 4-kinase type-2 gamma;Phosphatidylinositol-4-phosphate 5-kinase;phosphatidylinositol 5-phosphate 4-kinase type-2 beta;Phosphatidylinositol-4-phosphate 5-ki…	Transcript_178898	1562683at2759	8996_0:003a37	7960	9606_0:000500	both	PIP5K1A;PIP5K1B;PIP5KL1;PIP4K2A;PIP4K2B;IFITM2;PIP5K1C	1562683at2759
TRINITY_DN1065_c0_g2	5.258	4.822	5.655	4.829	4.342	4.984	6.524	5.557	6.659	5.65	old	young	-0.152756	2.51885	0.548055	1	high	low	0.108112	2.51886	0.702975	1	female	male	-0.261692	2.51886	0.329988	1	Phosphatidylinositol-4-phosphate 5-kinase	Phosphatidylinositol-4-phosphate 5-kinase;phosphatidylinositol 5-phosphate 4-kinase type-2 beta;phosphatidylinositol 5-phosphate 4-kinase type-2 gamma	Phosphatidylinositol-4-phosphate 5-kinase;phosphatidylinositol 5-phosphate 4-kinase type-2 beta;phosphatidylinositol 5-phosphate 4-kinase type-2 gamma	Transcript_178919	1562683at2759	202946_0:002a63	7960	9606_0:000500	both	PIP5K1A;PIP5K1B;PIP5KL1;PIP4K2A;PIP4K2C;PIP4K2B;IFITM2;PIP5K1C	1562683at2759
TRINITY_DN10660_c3_g1	0.308	1.862	1.357	1.175	0.856	1.452	0	1.197	0.258	1.229	old	young	1.35535	0.109567	0.0719038	0.89327	high	low	0.50999	0.109535	0.600057	1	female	male	-0.259216	0.109538	0.813839	1	gametocyte-specific factor 1	gametocyte-specific factor 1	gametocyte-specific factor 1;LOW QUALITY PROTEIN: RNA-directed DNA polymerase from mobile element jockey-like;RNA-directed DNA polymerase from mobile element jockey-like;craniofacial development protein 2-like;Serpentine Receptor, class BC (Class B-like)	Transcript_89266	1359124at2759	8954_0:0016da	669	9606_0:0030d0	both	FAM112B;GTSF1;GTSF1L	1359124at2759
TRINITY_DN10660_c3_g3	0	0.563	0	0	1.035	1.358	1.175	0	0	0	old	young	-0.125582	-0.984973	0.977552	1	high	low	-0.69849	-0.985581	0.730719	1	female	male	-1.26373	-0.985525	0.763657	1	contactin-associated protein-like 5	contactin-associated protein-like 5;contactin-associated protein-like 2	contactin-associated protein-like 5;contactin-associated protein-like 2	Transcript_89269	171014at33208	128390_0:00051a	690	9606_0:000a74	both	CNTNAP5;B2RCH4_HUMAN;CNTNAP2;CNTNAP3;CNTNAP3B;CNTNAP4;CNTNAP1	171014at33208
TRINITY_DN10662_c0_g1	0	0.818	2.368	0	0	0	0.558	0	1.947	1.944	old	young	-0.858839	-0.189525	0.685204	1	high	low	2.93258	-0.189141	0.210913	1	female	male	-1.03971	-0.189176	0.712064	1	NA	NA	NA;Zinc finger, RING/FYVE/PHD-type;RING finger protein 44	Transcript_89358	328386at33208	8036_0:007dd9	36140	9606_0:001664	both	RNF44;RNF38	328386at33208
TRINITY_DN10662_c0_g2	0	0	0	2.116	0	0	0	0	1.821	0	old	young	0.177753	-1.01356	0.971278	1	high	low	-0.754878	-1.01312	0.753678	1	female	male	0.757016	-1.01316	0.753305	1	transcription factor HIVEP2	transcription factor HIVEP2;Human immunodeficiency virus type I enhancer binding protein 3;transcription factor HIVEP3	transcription factor HIVEP2;Human immunodeficiency virus type I enhancer binding protein 3;transcription factor HIVEP3	Transcript_89360	115794at33208	61621_0:001195	30610	9606_0:00041b	both	HIVEP3;HIVEP2;HIVEP1	115794at33208
TRINITY_DN10664_c0_g1	4.133	2.755	3.403	1.488	0	5.71	4.138	0.814	4.248	3.664	old	young	-0.181461	1.72245	0.835774	1	high	low	1.2698	1.72255	0.146965	1	female	male	-0.629254	1.72254	0.513116	1	ATP synthase subunit beta	ATP synthase subunit beta;ATP synthase subunit beta, mitochondrial	ATP synthase subunit beta;ATP synthase subunit beta, mitochondrial	Transcript_89223	129343at32523	118200_0:002c69	44677	9606_0:003285	both	ATP5F1B;HEL-S-271	129343at32523
TRINITY_DN106670_c0_g1	0	0	0	1.479	0.537	0	0	1.2	0.634	0.769	old	young	1.58003	-0.862307	0.511245	1	high	low	-1.71176	-0.862629	0.409964	1	female	male	1.13153	-0.862599	0.568787	1	thioredoxin reductase 2, mitochondrial	thioredoxin reductase 2, mitochondrial;Glutathione reductase;Dihydrolipoyl dehydrogenase	thioredoxin reductase 2, mitochondrial;Glutathione reductase;Dihydrolipoyl dehydrogenase	Transcript_245508	108910at32523	93934_0:002abc	20766	9606_0:004e81	both	TXNRD2;TXNRD3;TXNRD1;GSR;HEL-75;DLD	108910at32523;140147at7742;164705at33208;581771at2759
TRINITY_DN1066_c0_g1	14.458	17.113	10.72	15.588	17.152	16.234	12.711	14.295	13.389	17.458	old	young	0.247877	3.9549	0.160387	1	high	low	0.074096	3.9549	0.725795	1	female	male	0.116754	3.9549	0.550728	1	bromodomain-containing protein 9	bromodomain-containing protein 9;bromodomain-containing protein 7	bromodomain-containing protein 9;bromodomain-containing protein 7	Transcript_178622	137316at32523	299123_0:00383f	51535	9606_0:0017e8	both	B4DXI2_HUMAN;BRD9;BRD7	137316at32523;210550at33208
TRINITY_DN1066_c0_g2	7.947	9.694	12.42	12.61	16.448	12.085	10.252	14.55	11.727	11.036	old	young	0.0452839	3.61955	0.8276	1	high	low	-0.232574	3.61954	0.259721	1	female	male	-0.0633584	3.61954	0.778339	1	bromodomain and WD repeat-containing protein 3	bromodomain and WD repeat-containing protein 3;WD40-repeat-containing domain	bromodomain and WD repeat-containing protein 3;WD40-repeat-containing domain	Transcript_178634	11295at7742	181119_0:002016	11901	9606_0:001ca0	both	PHIP;BRWD1;BRWD3	11295at7742
TRINITY_DN1066_c0_g3	5.779	6.988	6.126	7.124	8.018	6.35	5.934	7.954	6.999	6.737	old	young	0.103502	2.82893	0.612982	1	high	low	-0.0790143	2.82892	0.714771	1	female	male	-0.0449929	2.82892	0.846219	1	bromodomain and WD repeat-containing protein 3	bromodomain and WD repeat-containing protein 3;WD40-repeat-containing domain;PH-interacting protein isoform X1	bromodomain and WD repeat-containing protein 3;WD40-repeat-containing domain;PH-interacting protein isoform X1	Transcript_178635	11295at7742	216574_0:001038	11901	9606_0:001ca0	both	PHIP;BRWD1;BRWD3	11295at7742
TRINITY_DN1066_c0_g4	6.816	8.614	7.031	9.938	11.04	7.397	7	8.692	6.964	8.601	old	young	0.16988	3.09448	0.401984	1	high	low	-0.193081	3.09447	0.362275	1	female	male	0.168477	3.09447	0.434328	1	bromodomain and WD repeat-containing protein 3	bromodomain and WD repeat-containing protein 3;WD40-repeat-containing domain;bromodomain and WD repeat-containing protein 1	bromodomain and WD repeat-containing protein 3;WD40-repeat-containing domain;bromodomain and WD repeat-containing protein 1	Transcript_178637	11295at7742	52644_0:0031aa	11901	9606_0:001ca0	both	PHIP;BRWD1;BRWD3	11295at7742
TRINITY_DN1066_c0_g5	1.08	0.928	0.537	0.96	2.163	0.84	0.858	1.176	1.246	1.431	old	young	-0.127673	0.291563	0.796049	1	high	low	-0.247935	0.291432	0.566312	1	female	male	0.496613	0.291444	0.222002	1	bromodomain-containing protein 9	bromodomain-containing protein 9;bromodomain-containing protein 7	bromodomain-containing protein 9;bromodomain-containing protein 7	Transcript_178638	137316at32523	321398_0:00029b	51535	9606_0:0017e8	both	B4DXI2_HUMAN;BRD9;BRD7	137316at32523;210550at33208
TRINITY_DN106701_c0_g1	0.743	1.257	0.615	1.583	1.791	1.19	0.884	0.577	1.069	1.289	old	young	0.210099	0.276002	0.624892	1	high	low	-0.143986	0.275932	0.756261	1	female	male	0.43299	0.275938	0.323102	1	microprocessor complex subunit DGCR8	microprocessor complex subunit DGCR8	microprocessor complex subunit DGCR8	Transcript_245490	367580at33208	259920_0:001cac	36655	9606_0:004e71	Homo sapiens	DGCR8	367580at33208
TRINITY_DN10670_c0_g1	1.523	2.611	2.062	3.849	2.539	1.543	3.29	2.504	3.868	1.946	old	young	-0.0996624	1.46375	0.810379	1	high	low	-0.365225	1.46374	0.341705	1	female	male	-0.187327	1.46375	0.664946	1	Tyrosine-protein phosphatase non-receptor type	Tyrosine-protein phosphatase non-receptor type;tyrosine-protein phosphatase non-receptor type 2	Tyrosine-protein phosphatase non-receptor type;tyrosine-protein phosphatase non-receptor type 2	Transcript_89416	193880at32523	30419_0:0024ce	32833	9606_0:004473	both	PTPN2;Q59F91_HUMAN;PTPN1;PTPRU;B4DZW8_HUMAN;PTPN22;B4DZD9_HUMAN;PTPN7;PTPRC;PTPRN;PTPN18;PTPN13;PTPRK;PTPN12;PTPRN2;B4E1N9_HUMAN;FRMPD2;A8K2Z9_HUMAN;PTPRE;DKFZp566K0524;PTPN20;B7Z2F8_HUMAN;PTPN5;PTPRJ;Q9NPR5_HUMAN;PTPRO;PTPRR;DKFZp686H15164;PTPRB;PTPRQ;PTPN11;PTPN6;PTPN9;PTPRM;PTPRH;PTPRT;PTPRA	193880at32523;411281at2759
TRINITY_DN106722_c0_g1	0	0.806	0	1.018	1.113	0.486	0	0.414	0	0	old	young	1.49591	-1.10491	0.536455	1	high	low	-1.3727	-1.10578	0.501766	1	female	male	0.74743	-1.1057	0.688662	1	histone-lysine N-methyltransferase ASH1L isoform X1	histone-lysine N-methyltransferase ASH1L isoform X1;Zinc finger, PHD-type;histone-lysine N-methyltransferase ASH1L	histone-lysine N-methyltransferase ASH1L isoform X1;Zinc finger, PHD-type;histone-lysine N-methyltransferase ASH1L	Transcript_219283	13241at7742	9545_0:002407	9878	9606_0:000070	both	ASH1L;FH;MAX;RET;SDHA;SDHAF2;SDHB;SDHC;SDHD;SETD2;TMEM127;NSD2;NSD1;NSD3	13241at7742;507784at2759
TRINITY_DN10672_c0_g1	0.351	0.629	0.912	0.166	0.87	0.887	1.088	2.245	1.144	0.282	old	young	-0.0568995	-0.0626673	0.941205	1	high	low	-0.553119	-0.0628759	0.424753	1	female	male	-1.54353	-0.062857	0.0102992	0.949673	serine/arginine repetitive matrix protein 5	serine/arginine repetitive matrix protein 5	serine/arginine repetitive matrix protein 5	Transcript_89396	110603at9347	73337_0:00423a	109380	9606_0:004574	Homo sapiens	LOC100170229;SRRM5	110603at9347
TRINITY_DN10673_c0_g1	0.978	0.507	0.696	0.86	1.284	1.634	0.792	1.846	0.526	0.798	old	young	0.416625	0.131789	0.397272	1	high	low	-0.40401	0.131706	0.419659	1	female	male	-0.0850157	0.131714	0.904478	1	uncharacterized protein LOC104909394	uncharacterized protein LOC104909394;uncharacterized protein LOC109285574;uncharacterized protein LOC104383543;uncharacterized protein LOC106629201;uncharacterized protein LOC111189855;Protein FAM180A	uncharacterized protein LOC104909394;uncharacterized protein LOC109285574;uncharacterized protein LOC104383543;uncharacterized protein LOC106629201;uncharacterized protein LOC111189855;Protein FAM180A;Sodium channel and clathrin linker 1;sodium channel and clathrin linker 1	Transcript_89326	122221at32523	198806_0:002077	3634	9606_0:0015bc	both	SCLT1;TMEM189	122221at32523
TRINITY_DN10674_c0_g1	6.278	9.735	6.781	11.04	8.409	7.215	4.829	10.162	12.808	7.836	old	young	0.237889	3.15367	0.420017	1	high	low	0.0546273	3.15367	0.881911	1	female	male	-0.105726	3.15367	0.754311	1	Hypothetical protein CBG19993	Hypothetical protein CBG19993;uncharacterized protein LOC109950909;uncharacterized protein LOC104840059;uncharacterized protein LOC101240420;uncharacterized protein LOC108493261	Hypothetical protein CBG19993;uncharacterized protein LOC109950909;uncharacterized protein LOC104840059;uncharacterized protein LOC101240420;uncharacterized protein LOC108493261;Histone H2A	Transcript_89386	1504122at2759	85066_0:00248c	50472	9606_0:000117	both	HIST2H2AC;HIST2H2AB;HIST2H2AA3;HIST2H2AA4;HIST3H2A;H2AFZ;H2AFY;HIST1H2AB;HIST1H2AE;HIST1H2AG;HIST1H2AI;HIST1H2AK;HIST1H2AL;HIST1H2AM;HIST1H2AH;HIST1H2AC;HIST1H2AA;HIST1H2AJ;B2R5B3_HUMAN;B2R5B6_HUMAN;HIST1H2AD;H2AFV;H2AFY2;H2AFX;H2AFJ	1504122at2759
TRINITY_DN10674_c0_g2	0.518	0.904	0.766	1.216	1.119	1.185	2.191	0.871	0.576	0.835	old	young	-0.0477102	0.187715	0.948913	1	high	low	-0.688131	0.187671	0.135153	1	female	male	-0.331325	0.187675	0.541691	1	Transmembrane channel-like protein	Transmembrane channel-like protein;transmembrane channel-like protein 7	Transmembrane channel-like protein;transmembrane channel-like protein 7;Reverse transcriptase;uncharacterized protein LOC104917447;uncharacterized protein LOC107055427;uncharacterized protein LOC107387363;uncharacterized protein LOC106897227;uncharacterized protein LOC107356910;uncharacterized protein LOC106732316	Transcript_89388	1048914at2759	128390_0:002248	21836	9606_0:003ac1	both	TMC3;TMC7;TMC5;TMC6;B3KXZ8_HUMAN;MS4A2;TMC8;TMC4;TMC1;TMC2	1048914at2759;441559at33208
TRINITY_DN10675_c0_g1	7.594	10.401	6.871	9.002	15.267	10.28	7.796	7.87	9.193	5.099	old	young	-0.0928219	3.21357	0.749461	1	high	low	-0.173578	3.21356	0.545049	1	female	male	-0.0260726	3.21356	0.939969	1	uncharacterized protein LOC105402564	uncharacterized protein LOC105402564;LOW QUALITY PROTEIN: RNA-directed DNA polymerase from mobile element jockey-like;RNA-directed DNA polymerase from mobile element jockey-like;craniofacial development protein 2-like;Serpentine Receptor, class BC (Class B-like)	uncharacterized protein LOC105402564;LOW QUALITY PROTEIN: RNA-directed DNA polymerase from mobile element jockey-like;RNA-directed DNA polymerase from mobile element jockey-like;craniofacial development protein 2-like;Serpentine Receptor, class BC (Class B-like);LOW QUALITY PROTEIN: RNA-directed DNA polymerase from mobile element jockey-like;RNA-directed DNA polymerase from mobile element jockey-…	Transcript_89217	102688at33208	345164_0:001f5f	8869	9606_0:00166c	both	JMY;WHAMM	102688at33208
TRINITY_DN106764_c0_g1	2.954	0	1.083	0	0	0	0	0	0	1.956	old	young	-1.11457	-0.530176	0.759753	1	high	low	7.75826	-0.52905	0.0343104	1	female	male	2.77735	-0.529152	0.350738	1	HSP20-like chaperone	HSP20-like chaperone;alpha-crystallin B chain	HSP20-like chaperone;alpha-crystallin B chain	Transcript_219245	1187096at2759	198806_0:001fe3	81410	9606_0:00198a	both	HSPB3;HEL-S-102;HSPB1;CRYAB;HEL-S-101;HSPB2;HSPB2-C11orf52;HSPB8;HEL55;HSPB6;CRYAA	1187096at2759
TRINITY_DN10679_c0_g1	8.371	0	4.887	0	9.973	0	0	0	0.404	0	old	young	-9.92478	1.27135	9.19831e-07	0.000189136	high	low	0.138011	1.27137	1	1	female	male	2.27624	1.27137	0.3544	1	polyadenylate-binding protein-interacting protein 1 isoform X2	polyadenylate-binding protein-interacting protein 1 isoform X2;polyadenylate-binding protein-interacting protein 1	polyadenylate-binding protein-interacting protein 1 isoform X2;polyadenylate-binding protein-interacting protein 1	Transcript_89353	1384163at2759	128390_0:0035a6	11576	9606_0:0016ca	both	PAIP1	1384163at2759
TRINITY_DN1067_c0_g1	17.627	12.377	13.758	15.576	18.099	11.567	12.332	16.54	13.872	13.774	old	young	-0.109848	3.91747	0.553071	1	high	low	-0.0963127	3.91747	0.620358	1	female	male	0.20373	3.91747	0.268658	1	Origin recognition complex subunit 4	Origin recognition complex subunit 4;origin recognition complex subunit 4	Origin recognition complex subunit 4;origin recognition complex subunit 4	Transcript_178654	1543398at2759	50402_0:0020eb	38114	9606_0:000c7e	both	ORC4	1543398at2759
TRINITY_DN1067_c1_g1	13.775	24.93	11.725	15.481	15.668	18.625	16.421	28.169	14.555	12.537	old	young	0.46898	4.16332	0.0614622	0.842101	high	low	-0.165889	4.16331	0.560769	1	female	male	-0.482885	4.16331	0.0696327	1	oncoprotein-induced transcript 3 protein	oncoprotein-induced transcript 3 protein;Oncoprotein induced transcript 3	oncoprotein-induced transcript 3 protein;Oncoprotein induced transcript 3;oncoprotein-induced transcript 3 protein	Transcript_178662	128068at7742	381198_0:0000b7	15914	9606_0:002988	both	OIT3;B7Z1G2_HUMAN;GP2;UMOD	128068at7742;295967at33208
TRINITY_DN1067_c1_g2	12.51	25.939	13.994	16.281	18.129	22.778	19.611	28.6	16.351	17.417	old	young	0.464066	4.31838	0.0371015	0.651708	high	low	-0.113852	4.31838	0.663081	1	female	male	-0.481449	4.31838	0.0409151	1	Mitochondrial calcium uniporter	Mitochondrial calcium uniporter;calcium uniporter protein, mitochondrial	Mitochondrial calcium uniporter;calcium uniporter protein, mitochondrial	Transcript_178674	1076768at2759	9031_0:001f20	1266	9606_0:001413	both	MCUB	1076768at2759
TRINITY_DN10680_c0_g1	0.376	0.498	0.755	1.995	0.637	0.462	0.659	0.946	1.221	0.715	old	young	0.335522	-0.091801	0.584648	1	high	low	-0.58395	-0.0917493	0.30455	1	female	male	0.237008	-0.091754	0.686944	1	Zinc finger C2H2 superfamily	Zinc finger C2H2 superfamily;zinc finger and BTB domain-containing protein 7C;zinc finger and BTB domain-containing protein 7A	Zinc finger C2H2 superfamily;zinc finger and BTB domain-containing protein 7C;zinc finger and BTB domain-containing protein 7A	Transcript_89480	1318335at2759	216574_0:0031a5	5661	9606_0:000029	both	A0A024R5S3_HUMAN;ZNF669;ZNF281;ZNF684;ZNF124;ZNF692;ZBTB40;ZSCAN20;RLF;ZNF695;PRDM16;ZNF672;ZNF496;KLF17;ZBTB41;ZBTB18;ZFP69B;ZNF643;PRDM2;ZNF697;ZBTB37;ZNF648;Q53EM1_HUMAN;ZBTB48;GFI1;ZNF644;ZFP69;ZNF670;KLF18;ZNF362;ZNF691;MTF1;ZNF678;ZBTB7B;ZNF436;ZNF683;ZNF142;ZNF514;EGR4;ZNF806;B4DR15_HUMAN;ZNF2;OSR1;ZNF513;ZNF589;MYNN;A0A140VKG3_HUMAN;FEZF2;ZNF620;BCL6;LOC101928592;ZNF35;ZNF717;ZNF852;ZNF86…	1318335at2759
TRINITY_DN106815_c0_g1	1.018	1.538	0	0.976	1.411	0	0	0	0.839	1.011	old	young	0.169715	-0.365989	0.926018	1	high	low	0.473732	-0.366147	0.858755	1	female	male	1.34946	-0.366132	0.388928	1	DDB1- and CUL4-associated factor 10	DDB1- and CUL4-associated factor 10	DDB1- and CUL4-associated factor 10	Transcript_240930	1068414at2759	118797_0:001d75	49555	9606_0:002742	both	DCAF10	1068414at2759
TRINITY_DN10682_c0_g1	1.379	0.514	0.604	3.349	1.237	0.25	0.536	0.072	1.242	0.304	old	young	-0.124268	0.0868876	0.906777	1	high	low	-0.798839	0.0870494	0.349483	1	female	male	1.48493	0.0870347	0.0565823	1	NF-X1-type zinc finger protein NFXL1	NF-X1-type zinc finger protein NFXL1;Zinc finger, NF-X1-type;transcriptional repressor NF-X1 isoform X1;Nuclear transcription factor, X-box binding like 1	NF-X1-type zinc finger protein NFXL1;Zinc finger, NF-X1-type;transcriptional repressor NF-X1 isoform X1;Nuclear transcription factor, X-box binding like 1;Pleckstrin homology domain containing A5;pleckstrin homology domain-containing family A member 6;HEPACAM family member 2	Transcript_89247	299100at2759	932674_0:0026c1	42376	9606_0:0013a0	both	NFXL1;URCC5;NFX1	299100at2759
TRINITY_DN10684_c0_g1	3.005	2.823	4.076	2.175	1.17	2.986	1.77	2.464	2.971	3.464	old	young	0.0881881	1.52757	0.836495	1	high	low	0.826909	1.52764	0.0162244	1	female	male	-0.260409	1.52763	0.554765	1	PAX-interacting protein 1	PAX-interacting protein 1	PAX-interacting protein 1	Transcript_89261	35272at9347	9668_0:002ed4	104585	9606_0:001fbc	Homo sapiens	PAXIP1	35272at9347
TRINITY_DN106852_c0_g1	1.198	1.309	1.044	1.699	1.563	1.225	1.004	1.1	1.233	0.933	old	young	0.0644575	0.435778	0.85487	1	high	low	-0.11203	0.435772	0.746713	1	female	male	0.131974	0.435773	0.70783	1	little elongation complex subunit 1	little elongation complex subunit 1	little elongation complex subunit 1	Transcript_240891	110415at7742	176057_0:0001d5	10840	9606_0:0018b7	both	ICE1	110415at7742
TRINITY_DN10686_c0_g1	1.863	4.226	4.793	3.854	6.692	3.694	2.217	4.107	6.877	2.481	old	young	-0.249503	2.09465	0.538493	1	high	low	0.0325238	2.09462	0.956561	1	female	male	-0.326821	2.09462	0.440359	1	rabenosyn-5	rabenosyn-5	rabenosyn-5	Transcript_89520	117494at7742	100784_0:000bf9	67195	9606_0:001043	both	RBSN;ZFYVE20	117494at7742
TRINITY_DN10689_c0_g2	686.402	603.711	743.665	679.367	657.212	545.071	549.594	580.055	665.794	583.871	old	young	-0.139942	9.35164	0.314666	1	high	low	0.121709	9.35164	0.414749	1	female	male	0.0120756	9.35164	0.930865	1	Eukaryotic translation initiation factor 5A	Eukaryotic translation initiation factor 5A;eukaryotic translation initiation factor 5A-2	Eukaryotic translation initiation factor 5A;eukaryotic translation initiation factor 5A-2	Transcript_89178	1370513at2759	181119_0:003b7e	81516	9606_0:000e09	both	EIF5A2;EIF5AL1;CDKL3;EIF5A	1370513at2759
TRINITY_DN10689_c0_g3	0.563	2.978	1.242	1.342	2.345	1.547	1.34	1.314	4.158	1.685	old	young	-0.105586	1.00153	0.849275	1	high	low	0.477989	1.00147	0.393146	1	female	male	-0.623279	1.00147	0.246683	1	Eukaryotic translation initiation factor 5A	Eukaryotic translation initiation factor 5A	Eukaryotic translation initiation factor 5A	Transcript_89181	1370513at2759	74533_0:0033a7	81516	9606_0:000e09	both	EIF5A2;EIF5AL1;CDKL3;EIF5A	1370513at2759
TRINITY_DN1068_c0_g1	15.785	21.129	20.432	18.462	23.864	22.141	17.985	19.256	22.514	24.161	old	young	0.07268	4.41664	0.661579	1	high	low	0.158761	4.41664	0.353817	1	female	male	-0.089642	4.41664	0.610579	1	rabankyrin-5	rabankyrin-5;Ankyrin repeat-containing domain;ankyrin repeat and FYVE domain-containing protein 1	rabankyrin-5;Ankyrin repeat-containing domain;ankyrin repeat and FYVE domain-containing protein 1;Cytochrome b5-like heme/steroid binding domain;neuferricin;rabankyrin-5-like;ankyrin repeat and FYVE domain-containing protein 1-like isoform X1;rabankyrin-5-like isoform X1;ankyrin repeat and FYVE domain-containing protein 1-like;Ankyrin repeat-containing domain;rabankyrin-5;ankyrin repeat and FYVE …	Transcript_178688	1115202at2759	52644_0:0023e9	4805	9606_0:000a94	both	ANKRD44;B7Z6Z7_HUMAN;ANKRD28;ANKRD17;ANKRD55;ANKHD1;ANKRD42;ANKRD52;B3KWN0_HUMAN;ANKFY1;B3KPZ0_HUMAN	1115202at2759
TRINITY_DN106908_c0_g1	0.99	0.372	0.546	0.936	1.134	1.51	0.655	0.641	0.407	0.163	old	young	-0.00421482	-0.257193	1	1	high	low	-0.253308	-0.257178	0.701921	1	female	male	0.172702	-0.257179	0.786233	1	BRCA1-associated protein	BRCA1-associated protein	BRCA1-associated protein	Transcript_241417	143555at7742	7994_0:003534	28002	9606_0:0030f7	both	BRAP;Q59H81_HUMAN	143555at7742
TRINITY_DN10690_c0_g1	1.45	1.117	1.383	1.5	3.951	1.115	2.341	2.131	1.561	2.484	old	young	-0.336646	1.01228	0.40888	1	high	low	-0.611703	1.01218	0.107479	1	female	male	0.433637	1.01219	0.291079	1	Phosphotransferase	Phosphotransferase;putative hexokinase HKDC1	Phosphotransferase;putative hexokinase HKDC1	Transcript_89196	1153545at2759	13735_0:001d8f	27334	9606_0:000c3a	both	HK2;HK3;GCK;A8K7J7_HUMAN;B3KXY9_HUMAN;HK1;Q59FD4_HUMAN;B3KT70_HUMAN;HKDC1;HK1-tb	1153545at2759
TRINITY_DN106910_c0_g1	0.185	0.622	0.506	0.777	1.25	0.755	1.603	0.569	0.529	0.722	old	young	-0.225728	-0.225043	0.740524	1	high	low	-0.871918	-0.22523	0.12144	1	female	male	-0.173462	-0.225213	0.820002	1	ecto-ADP-ribosyltransferase 4	ecto-ADP-ribosyltransferase 4;NAD(P)(+)--arginine ADP-ribosyltransferase	ecto-ADP-ribosyltransferase 4;NAD(P)(+)--arginine ADP-ribosyltransferase	Transcript_241382	235656at32523	198806_0:003b67	57712	9606_0:003127	both	ART4;ART3;ART1;ART5;PIP5K1C	235656at32523;303442at7742
TRINITY_DN10691_c0_g1	0.336	1.186	0.864	2.324	5.405	0.717	0.619	1.422	1.152	2.729	old	young	0.103638	0.799362	0.879956	1	high	low	-0.94773	0.799119	0.128981	1	female	male	1.30534	0.799141	0.022788	1	Melanoma-associated antigen	Melanoma-associated antigen;MAGE-like protein 2	Melanoma-associated antigen;MAGE-like protein 2;Winged helix-like DNA-binding domain superfamily;Forkhead box J2;forkhead box protein J2	Transcript_89332	1195799at2759	9615_0:00082c	26829	9606_0:000f5c	both	MAGEF1;NSMCE3;MAGEL2;NDN;B2RAE8_HUMAN;MAGEA10;MAGEH1;MAGEB4;MAGEC1;MAGEA9;MAGEA9B;MAGEC2;MAGEE2;MAGED4;MAGED4B;MAGEB2;Q53G50_HUMAN;MAGEB5;MAGEA3;MAGEA1;MAGEC3;MAGEB16;MAGEB1;TRO;MAGEB18;MAGEA12;MAGEA4;MAGED2;MAGEA11;MAGEA6;MAGEB3;MAGEB6;MAGED1;MAGEA8;A0A024RC17_HUMAN;MAGEA2;MAGEA2B;MAGEB10;MAGEB17;MAGEE1	1195799at2759
TRINITY_DN10691_c0_g2	1.581	3.689	3.485	1.811	7.915	1.736	1.254	1.968	3.112	6.633	old	young	-0.0607443	1.77585	0.919196	1	high	low	0.196498	1.77578	0.746051	1	female	male	0.68787	1.77579	0.176028	1	peroxisome proliferator-activated receptor alpha	peroxisome proliferator-activated receptor alpha;nuclear receptor subfamily 1 group D member 1;Nuclear receptor subfamily 1 group D member 2	peroxisome proliferator-activated receptor alpha;nuclear receptor subfamily 1 group D member 1;Nuclear receptor subfamily 1 group D member 2;poly	Transcript_89330	1240230at2759	42254_0:001b8a	50659	9606_0:000e03	both	PPARG;NR1D2;PPARD;NR1D1;NR1C1;PPARA	1240230at2759
TRINITY_DN10692_c0_g1	6.505	5.408	0	0	1.242	0	4.944	1.483	0	0	old	young	-0.893876	1.11794	0.685126	1	high	low	0.0996298	1.11798	1	1	female	male	-0.0645637	1.11798	1	1	AdoMet-dependent rRNA methyltransferase SPB1	AdoMet-dependent rRNA methyltransferase SPB1;putative tRNA (cytidine(32)/guanosine(34)-2'-O)-methyltransferase;Putative tRNA (cytidine(32)/guanosine(34)-2'-O)-methyltransferase	AdoMet-dependent rRNA methyltransferase SPB1;putative tRNA (cytidine(32)/guanosine(34)-2'-O)-methyltransferase;Putative tRNA (cytidine(32)/guanosine(34)-2'-O)-methyltransferase	Transcript_89404	1362679at2759	9157_0:0038f8	53697	9606_0:0040f3	both	FTSJ3;FTSJ1	1362679at2759
TRINITY_DN10694_c0_g1	0.983	0.531	0.516	0.573	1.68	1.417	0.682	2.875	0.791	0.577	old	young	0.3796	0.220833	0.525529	1	high	low	-0.730305	0.220614	0.188947	1	female	male	-0.331253	0.220634	0.617384	1	Guanylate-binding protein	Guanylate-binding protein;atlastin-2 isoform X1;atlastin-2;atlastin-1	Guanylate-binding protein;atlastin-2 isoform X1;atlastin-2;atlastin-1	Transcript_89240	1027269at2759	321398_0:002352	5572	9606_0:000018	both	GBP3;GBP4;GBP2;GBP5;GBP6;GBP1;GBP7;ATL2;B7Z2H0_HUMAN;ATL3;ATL1;Q53F53_HUMAN	1027269at2759
TRINITY_DN10696_c0_g1	0.986	2.113	1.969	2.624	3.068	2.164	2.637	3.332	2.138	2.755	old	young	0.265136	1.33419	0.434612	1	high	low	-0.455619	1.33414	0.172295	1	female	male	-0.112309	1.33415	0.773204	1	Potassium channel tetramerization domain containing 2	Potassium channel tetramerization domain containing 2;BTB/POZ domain-containing protein KCTD17 isoform X1;BTB/POZ domain-containing protein KCTD17	Potassium channel tetramerization domain containing 2;BTB/POZ domain-containing protein KCTD17 isoform X1;BTB/POZ domain-containing protein KCTD17	Transcript_89428	1333587at2759	9135_0:000f26	50301	9606_0:003e16	both	KCTD5;KCTD2;KCTD17;KCTD9	1333587at2759;545341at33208
TRINITY_DN10696_c2_g1	1.707	0.922	1.345	0.874	1.272	1.117	0.242	0.475	0.501	0	old	young	-0.532701	-0.0728813	0.529924	1	high	low	0.492232	-0.0727226	0.605035	1	female	male	0.262594	-0.072737	0.737268	1	LOW QUALITY PROTEIN: RNA-directed DNA polymerase from mobile element jockey-like	LOW QUALITY PROTEIN: RNA-directed DNA polymerase from mobile element jockey-like;Reverse transcriptase;GTPase IMAP family member 6;GTPase IMAP family member 1;RNA-directed DNA polymerase from mobile element jockey-like;GTPase IMAP family member 2-like	LOW QUALITY PROTEIN: RNA-directed DNA polymerase from mobile element jockey-like;Reverse transcriptase;GTPase IMAP family member 6;GTPase IMAP family member 1;RNA-directed DNA polymerase from mobile element jockey-like;GTPase IMAP family member 2-like	Transcript_89435	271852at32523	85066_0:003a4d	4168	9606_0:001e97	both	GIMAP5;IAN4L1;GIMAP2;HIMAP2;GIMAP6;GIMAP1-GIMAP5	271852at32523
TRINITY_DN10697_c0_g1	0	2.333	0	1.067	0	2.818	0	0.8	0	0	old	young	8.27662	-0.282365	9.58643e-06	0.00146856	high	low	0.923808	-0.282498	0.809567	1	female	male	-1.86926	-0.282485	0.552164	1	Homeobox domain	Homeobox domain;Distal-less homeobox 6;Distal-less homeobox 1;homeobox protein DLX-6	Homeobox domain;Distal-less homeobox 6;Distal-less homeobox 1;homeobox protein DLX-6	Transcript_89464	1416398at2759	9402_0:0019a0	70545	9606_0:000ac8	both	DLX1;DLX2;DLX6;DLX5;DLX4;DLX3	1416398at2759
TRINITY_DN10698_c0_g1	0.275	0.83	0.909	1.309	0.953	1.006	0.872	0	0.902	0.274	old	young	-0.169811	-0.252741	0.863008	1	high	low	-0.0989159	-0.252686	0.888752	1	female	male	-0.193307	-0.252691	0.871792	1	activating signal cointegrator 1 complex subunit 3	activating signal cointegrator 1 complex subunit 3;Activating signal cointegrator 1 complex subunit 3	activating signal cointegrator 1 complex subunit 3;Activating signal cointegrator 1 complex subunit 3	Transcript_89224	154891at2759	118200_0:00130a	39598	9606_0:00052b	both	HFM1;B4DR60_HUMAN;ASCC3	154891at2759
TRINITY_DN106990_c0_g1	0	0.667	0	0	0	1.207	0.349	1.027	0.36	0	old	young	1.85755	-1.12486	0.42928	1	high	low	0.171063	-1.12529	1	1	female	male	-7.05031	-1.12525	0.00497548	0.63984	Copine	Copine;copine-3;copine-4;copine-2	Copine;copine-3;copine-4;copine-2	Transcript_241395	1067545at2759	37040_0:00260a	540	9606_0:000fad	both	CPNE9;B7Z370_HUMAN;CPNE4;CPNE5;CPNE3;CPNE8;CPNE6;CPNE7;CPNE2;RBM12;CPNE1	1067545at2759
TRINITY_DN10699_c0_g1	0	0	1.2	2.091	1.51	1.99	1.722	0	0.9	1.082	old	young	-0.0209917	0.218276	0.993919	1	high	low	-0.572187	0.218326	0.640049	1	female	male	0.153442	0.218322	0.87075	1	chromodomain-helicase-DNA-binding protein 5	chromodomain-helicase-DNA-binding protein 5;chromodomain-helicase-DNA-binding protein 4;Zinc finger, PHD-type;chromodomain-helicase-DNA-binding protein 4 isoform X1	chromodomain-helicase-DNA-binding protein 5;chromodomain-helicase-DNA-binding protein 4;Zinc finger, PHD-type;chromodomain-helicase-DNA-binding protein 4 isoform X1	Transcript_89274	10002at32523	156563_0:000570	43746	9606_0:000194	both	CHD5;B3KY63_HUMAN;CHD4;SLC27A1;B3KWV4_HUMAN;CHD3	10002at32523
TRINITY_DN106_c2_g1	40.143	56.565	56.304	64.248	47.313	49.108	45.374	59.03	48.759	61.572	old	young	0.289076	5.77826	0.0558681	0.806982	high	low	0.00948388	5.77826	0.968045	1	female	male	-0.0485695	5.77826	0.796889	1	sialomucin core protein 24	sialomucin core protein 24;CD164 sialomucin-like 2 protein	sialomucin core protein 24;CD164 sialomucin-like 2 protein	Transcript_132489	1643926at2759	52644_0:000a07	44956	9606_0:0004b0	both	CD164L2;CD164	1643926at2759
TRINITY_DN106_c3_g1	3.467	3.209	4.628	4.15	4.871	3.485	3.493	4.021	3.361	5.232	old	young	0.0278507	2.06843	0.921449	1	high	low	-0.0135843	2.06844	0.958248	1	female	male	0.178235	2.06843	0.500964	1	G2/M phase-specific E3 ubiquitin-protein ligase isoform X1	G2/M phase-specific E3 ubiquitin-protein ligase isoform X1;G2/M phase-specific E3 ubiquitin-protein ligase	G2/M phase-specific E3 ubiquitin-protein ligase isoform X1;G2/M phase-specific E3 ubiquitin-protein ligase	Transcript_132497	110264at33208	50402_0:0022f7	42597	9606_0:001263	both	A8K856_HUMAN;PHF7;G2E3	110264at33208
TRINITY_DN10700_c0_g1	3.93	3.723	4.891	2.67	3.531	0.833	1.426	4.887	4.054	2.386	old	young	-0.294831	1.7699	0.529318	1	high	low	0.175346	1.76991	0.745878	1	female	male	-0.144512	1.76991	0.795054	1	Formin homology 2 domain containing 1	Formin homology 2 domain containing 1;FH1/FH2 domain-containing protein 3-like	Formin homology 2 domain containing 1;FH1/FH2 domain-containing protein 3-like;cTAGE family member 5;melanoma inhibitory activity protein 3;amyloid beta A4 precursor protein-binding family B member 1-interacting protein	Transcript_91162	148001at2759	8090_0:000915	24726	9606_0:003c3b	both	FHOD1;FHOD3	148001at2759
TRINITY_DN10701_c0_g1	3.853	4.721	5.921	5.431	4.912	4.595	4.683	5.388	10.223	7.068	old	young	-0.137083	2.58269	0.67134	1	high	low	0.317371	2.5827	0.34771	1	female	male	-0.235018	2.58269	0.498167	1	Cathepsin B	Cathepsin B;cathepsin B	Cathepsin B;cathepsin B	Transcript_91090	161366at32523	441894_0:000bcf	25656	9606_0:002219	both	CTSB	161366at32523
TRINITY_DN10702_c0_g1	2.028	1.64	2.064	1.915	0.749	2.283	1.98	1.454	1.67	1.854	old	young	0.0912657	0.94686	0.849123	1	high	low	0.377439	0.946956	0.363527	1	female	male	-0.231063	0.946948	0.616679	1	Suppressor of cytokine signaling 7	Suppressor of cytokine signaling 7;suppressor of cytokine signaling 6	Suppressor of cytokine signaling 7;suppressor of cytokine signaling 6	Transcript_91208	104213at9347	1737458_0:002dfd	105314	9606_0:004364	Homo sapiens	DMD;SOCS7;SOCS6	104213at9347;394437at33208
TRINITY_DN10703_c1_g1	0.426	0.255	0.565	0.959	0.232	1.17	0.811	0.132	0.562	1.006	old	young	0.390702	-0.47472	0.64699	1	high	low	0.335724	-0.474421	0.744686	1	female	male	0.0962358	-0.474448	0.890488	1	contactin-associated protein-like 4	contactin-associated protein-like 4;contactin-associated protein-like 2	contactin-associated protein-like 4;contactin-associated protein-like 2	Transcript_91079	338397at2759	299123_0:00352c	715	9606_0:000a74	both	CNTNAP5;B2RCH4_HUMAN;CNTNAP2;CNTNAP3;CNTNAP3B;CNTNAP4;CNTNAP1	338397at2759
TRINITY_DN10704_c0_g1	0.376	0.586	0.756	0.767	0.973	1.096	0.895	0.769	0.592	0.737	old	young	0.124785	-0.220288	0.805644	1	high	low	-0.204982	-0.220344	0.67862	1	female	male	-0.251533	-0.220339	0.636136	1	ras-associated and pleckstrin homology domains-containing protein 1	ras-associated and pleckstrin homology domains-containing protein 1;amyloid beta A4 precursor protein-binding family B member 1-interacting protein;ras-associated and pleckstrin homology domains-containing protein 1 isoform X1	ras-associated and pleckstrin homology domains-containing protein 1;amyloid beta A4 precursor protein-binding family B member 1-interacting protein;ras-associated and pleckstrin homology domains-containing protein 1 isoform X1	Transcript_91222	256247at7742	9402_0:003613	1798	9606_0:000beb	both	RAPH1;APBB1IP	256247at7742
TRINITY_DN10706_c0_g1	1.152	1.091	0.876	0.95	0.962	0.753	1.192	0.662	0.67	1.475	old	young	0.0290099	0.128854	0.977889	1	high	low	0.143666	0.128912	0.759914	1	female	male	0.28974	0.128907	0.474539	1	DNA-binding protein SATB	DNA-binding protein SATB;DNA-binding protein SATB2	DNA-binding protein SATB;DNA-binding protein SATB2	Transcript_91149	112375at33208	198806_0:000a13	58662	9606_0:000c06	both	B3KPQ9_HUMAN;SATB2;SATB1	112375at33208
TRINITY_DN10707_c0_g1	1.144	2.619	2.202	0.413	1.199	0.161	1.116	3.821	0.362	0.937	old	young	0.402234	0.604254	0.609689	1	high	low	-0.312655	0.604142	0.668168	1	female	male	-0.970178	0.604152	0.225288	1	V-type proton ATPase subunit G	V-type proton ATPase subunit G	V-type proton ATPase subunit G	Transcript_91042	1566576at2759	29073_0:00098b	61690	9606_0:000459	both	ATP6V1G3;ATP6V1G2;ATP6V1G1	1566576at2759
TRINITY_DN10708_c1_g1	8.9	6.985	5.448	6.545	8.105	6.799	4.754	7.572	8.745	3.283	old	young	-0.193942	2.81634	0.530073	1	high	low	0.0892018	2.81634	0.799696	1	female	male	-0.0791382	2.81634	0.827403	1	phosphatidylinositol glycan anchor biosynthesis class U protein	phosphatidylinositol glycan anchor biosynthesis class U protein	phosphatidylinositol glycan anchor biosynthesis class U protein	Transcript_91098	1339553at2759	156563_0:002b26	71387	9606_0:004b35	both	PIGU	1339553at2759
TRINITY_DN1070_c0_g1	9.891	9.808	10.692	9.389	15.34	9.497	12.525	9.628	9.399	10.741	old	young	-0.223673	3.47328	0.237752	1	high	low	-0.151091	3.47328	0.46044	1	female	male	0.0483481	1900-01-03 11:21:31	0.820364	1	DET1 homolog	DET1 homolog;DET1;DET1 homolog isoform X1	DET1 homolog;DET1;DET1 homolog isoform X1;DET1 homolog;DET1	Transcript_177577	144764at7742	100784_0:000764	72936	9606_0:003957	both	2001-12-01	144764at7742
TRINITY_DN10717_c0_g1	1.511	0	2.857	0	3.876	0	0	0	1.064	0	old	young	-8.57954	-0.00625373	1.20901e-06	0.000234786	high	low	0.151322	-0.00633725	1	1	female	male	0.888414	-0.00632971	0.657648	1	disabled homolog 2 isoform X1	disabled homolog 2 isoform X1;disabled homolog 2	disabled homolog 2 isoform X1;disabled homolog 2	Transcript_91139	115080at7742	9233_0:002dc1	54316	9606_0:0015e0	both	B2RAW0_HUMAN;DAB2;DAB1	115080at7742;146022at33208
TRINITY_DN10719_c0_g1	1.321	1.454	0.922	0.914	0.948	1.785	1.601	1.404	1.146	0.959	old	young	0.132126	0.464283	0.753275	1	high	low	0.116524	0.464297	0.816715	1	female	male	-0.497085	0.464296	0.211131	1	TCDD-inducible poly	TCDD-inducible poly;poly	TCDD-inducible poly;poly	Transcript_91153	102110at32523	100784_0:002c59	26437	9606_0:000fb2	both	TIPARP;PARP12;ZC3HDC1;ZC3HAV1;PARP11;ZC3HAV1L	102110at32523;340266at33208;782733at2759
TRINITY_DN1071_c0_g1	34.288	43.837	35.472	43.531	42.636	51.029	34.782	42.144	33.172	38.204	old	young	0.289394	5.37235	0.0418746	0.69672	high	low	0.0220104	5.37235	0.909566	1	female	male	-0.0933496	5.37235	0.596781	1	Protein Mdm4	Protein Mdm4;E3 ubiquitin-protein ligase Mdm2;E3 ubiquitin-protein ligase Mdm2 isoform X1	Protein Mdm4;E3 ubiquitin-protein ligase Mdm2;E3 ubiquitin-protein ligase Mdm2 isoform X1;arf-GAP with Rho-GAP domain, ANK repeat and PH domain-containing protein 3 isoform X1;Sterile alpha motif domain;ArfGAP with RhoGAP domain, ankyrin repeat and PH domain 3	Transcript_177278	1329283at2759	50402_0:002575	43562	9606_0:0004af	both	MDM4;Q59FS6_HUMAN;MDM2	1329283at2759
TRINITY_DN10723_c0_g1	2.18	1.942	0.926	1.731	1.485	0.998	1.596	2.016	1.589	1.155	old	young	0.0120819	0.766924	1	1	high	low	-0.150267	0.766922	0.713464	1	female	male	0.0372949	0.766922	0.908743	1	Proteasome subunit alpha type	Proteasome subunit alpha type;proteasome subunit alpha type-4	Proteasome subunit alpha type;proteasome subunit alpha type-4	Transcript_91075	1222564at2759	9135_0:003172	6499	9606_0:00009d	both	A0A109NGN6_HUMAN;PSMA5;PSMA2;PSMA1;A0A140VK44_HUMAN;PSMA6;A0A140VK43_HUMAN;PSMA3;PSMA4;PSMA8;HEL-S-276;PSMA7	1222564at2759
TRINITY_DN10724_c0_g1	1.771	1.167	1.718	0.631	0.612	2.027	3.338	2.065	2.183	0.88	old	young	-0.541117	0.856064	0.313955	1	high	low	0.000177034	0.856118	1	1	female	male	-1.17822	0.856113	0.0196232	1	LIM domain binding 2	LIM domain binding 2;LIM domain-binding protein 1	LIM domain binding 2;LIM domain-binding protein 1	Transcript_91234	227710at32523	103944_0:0016b5	40906	9606_0:00137f	both	B7Z6D0_HUMAN;LDB2;LDB1	227710at32523
TRINITY_DN10726_c0_g1	7.384	8.514	5.754	4.255	7.553	4.28	8.277	8.383	11.979	6.773	old	young	-0.356924	2.94177	0.260286	1	high	low	0.142882	2.94176	0.695732	1	female	male	-0.36707	2.94176	0.282399	1	Glycerol-3-phosphate acyltransferase 4	Glycerol-3-phosphate acyltransferase 4;glycerol-3-phosphate acyltransferase 3	Glycerol-3-phosphate acyltransferase 4;glycerol-3-phosphate acyltransferase 3	Transcript_91168	155969at32523	30611_0:0042cb	99131	9606_0:001573	both	GPAT3;HMFN0839;AGPAT6;GPAT4	155969at32523
TRINITY_DN10727_c0_g1	1.359	1.302	1.338	0.973	3.171	1.334	1.811	1.779	1.727	0.377	old	young	-0.682081	0.710021	0.126166	0.992879	high	low	-0.522224	0.709899	0.264818	1	female	male	-0.203216	0.70991	0.709773	1	Peptidase M20	Peptidase M20;aminoacylase-1	Peptidase M20;aminoacylase-1;alpha/beta hydrolase domain-containing protein 14A;alpha/beta hydrolase domain-containing protein 14B;Alpha/Beta hydrolase fold;alpha/beta hydrolase domain-containing protein 14B;Alpha/Beta hydrolase fold	Transcript_90975	1432382at2759	216574_0:000b0d	89135	9606_0:000307	both	PM20D1;ACY1;HEL-S-5;B4DNW0_HUMAN	1432382at2759
TRINITY_DN10729_c0_g1	4.97	6.266	5.017	2.71	5.745	4.761	4.84	3.176	4.132	3.575	old	young	-0.251325	2.25221	0.410901	1	high	low	0.30028	2.25221	0.350022	1	female	male	-0.242993	2.25221	0.458961	1	prolyl 3-hydroxylase 2	prolyl 3-hydroxylase 2;prolyl 3-hydroxylase 3;prolyl 3-hydroxylase 1	prolyl 3-hydroxylase 2;prolyl 3-hydroxylase 3;prolyl 3-hydroxylase 1;prolyl 3-hydroxylase 2;prolyl 3-hydroxylase 3	Transcript_91251	108498at32523	321398_0:002cb9	109785	9606_0:0004d7	both	P3H1;P3H2;P3H3	108498at32523
TRINITY_DN1072_c0_g1	6.19	6.08	8.285	7.262	8.409	9.031	7.797	6.653	6.093	7.058	old	young	-0.0206176	2.93109	0.933422	1	high	low	-0.0102754	2.93109	0.965039	1	female	male	-0.100924	2.93109	0.676497	1	calcium-responsive transcription factor	calcium-responsive transcription factor	calcium-responsive transcription factor;calcium-responsive transcription factor;Calcium responsive transcription factor;cyclic nucleotide-binding domain protein;Cyclic nucleotide binding domain containing 2;cyclic nucleotide-binding domain-containing protein 2	Transcript_177534	120255at32523	198806_0:002893	11881	9606_0:000a78	both	ALS2CR8;B4DIA7_HUMAN;B7ZAW7_HUMAN;CARF	120255at32523
TRINITY_DN1072_c1_g1	2.286	1.387	2.539	1.116	1.605	1.677	2.15	1.601	1.958	2.407	old	young	-0.377459	1.01853	0.266439	1	high	low	0.389048	1.01859	0.292566	1	female	male	-0.100479	1.01859	0.814953	1	Phosphoinositide phospholipase C	Phosphoinositide phospholipase C	Phosphoinositide phospholipase C	Transcript_177545	21078at32523	188344_0:000f5b	72925	9606_0:004c4f	both	PLCB4;PLCH2;PLCD4;PLCL1;PLCH1;PLCL2;PLCD1;PLCE1;PLCB3;A0A140VJR9_HUMAN;PLCZ1;PLCB2;Q59F77_HUMAN;PLCG2;PLCD3;PLCB1;DKFZp434N101;PLCG1;PLCG1 variant protein	21078at32523;368239at2759
TRINITY_DN107313_c0_g1	1.408	1.249	2.04	1.817	3.538	2.577	1.953	2.593	1.015	0.952	old	young	-0.0836641	1.02477	0.859066	1	high	low	-0.593488	1.0247	0.139888	1	female	male	-0.0843475	1.0247	0.857074	1	programmed cell death protein 4	programmed cell death protein 4	programmed cell death protein 4	Transcript_265487	146389at32523	103944_0:002394	48111	9606_0:002a64	both	PDCD4	146389at32523
TRINITY_DN107315_c0_g1	0	0.404	1.179	1.273	0.556	0.489	1.484	0	0.658	1.066	old	young	-0.263037	-0.299172	0.82793	1	high	low	-0.411497	-0.298996	0.691517	1	female	male	-0.02445	-0.299012	1	1	non-POU domain-containing octamer-binding protein	non-POU domain-containing octamer-binding protein;splicing factor, proline- and glutamine-rich	non-POU domain-containing octamer-binding protein;splicing factor, proline- and glutamine-rich	Transcript_265563	1274880at2759	28377_0:003a33	4662	9606_0:000617	both	SFPQ;PSPC1;NONO	1274880at2759
TRINITY_DN107346_c0_g1	2.159	3.661	2.056	3.14	5.263	2.88	2.473	3.283	2.698	3.14	old	young	0.162184	1.69258	0.594314	1	high	low	-0.258212	1.69253	0.408045	1	female	male	0.171091	1.69254	0.600007	1	arginine/serine-rich coiled-coil protein 2	arginine/serine-rich coiled-coil protein 2	arginine/serine-rich coiled-coil protein 2	Transcript_265490	1343985at2759	9157_0:0027d5	20020	9606_0:003365	both	FLJ11021;RSRC2	1343985at2759
TRINITY_DN10734_c0_g1	1.394	0.705	1.537	1.336	0.973	0.851	0.368	1.81	0.381	0.931	old	young	0.294912	0.175026	0.597887	1	high	low	-0.150228	0.175101	0.799683	1	female	male	0.255353	0.175094	0.635805	1	protein PRRC2A isoform X1	protein PRRC2A isoform X1;protein PRRC2B isoform X1;protein PRRC2A;Proline rich coiled-coil 2A	protein PRRC2A isoform X1;protein PRRC2B isoform X1;protein PRRC2A;Proline rich coiled-coil 2A	Transcript_91249	12422at9347	246437_0:002444	76389	9606_0:001c8d	Homo sapiens	A0A1U9X974_HUMAN;PRRC2A;PRRC2C;BAT2L;PRRC2B	12422at9347;12838at33208
TRINITY_DN10737_c0_g1	0.773	1.108	0.217	1.153	1.025	0.533	0.603	0.491	0.9	0.58	old	young	0.165052	-0.248879	0.782309	1	high	low	-0.165682	-0.248969	0.783954	1	female	male	0.372116	-0.24896	0.526445	1	kinetochore protein Spc25	kinetochore protein Spc25	kinetochore protein Spc25	Transcript_91110	1460234at2759	9238_0:001ef4	109754	9606_0:0008ec	both	SPC25	1460234at2759
TRINITY_DN10738_c0_g2	0.853	0.285	0.525	0.651	1.587	0.761	0.397	1.855	1.037	0	old	young	-0.268079	-0.173399	0.769004	1	high	low	-0.829184	-0.173671	0.315629	1	female	male	-0.153002	-0.173646	0.913182	1	Hypothetical protein CBG19993	Hypothetical protein CBG19993;uncharacterized protein LOC109950909;uncharacterized protein LOC104840059;uncharacterized protein LOC101240420;uncharacterized protein LOC108493261	Hypothetical protein CBG19993;uncharacterized protein LOC109950909;uncharacterized protein LOC104840059;uncharacterized protein LOC101240420;uncharacterized protein LOC108493261;Protein-L-isoaspartate (D-aspartate) O-methyltransferase domain containing 1;protein-L-isoaspartate O-methyltransferase domain-containing protein 1	Transcript_91217	1560133at2759	187382_0:000fcf	72371	9606_0:0023ca	both	PCMTD1;PCMTD2	1560133at2759
TRINITY_DN1073_c0_g1	12.82	16.363	16.567	19.28	21.821	22.908	19.917	15.221	17.788	21.932	old	young	0.114411	4.26177	0.564681	1	high	low	-0.0108275	4.26177	0.951362	1	female	male	-0.0269334	4.26177	0.906307	1	protein TALPID3	protein TALPID3	protein TALPID3	Transcript_177309	122018at32523	216574_0:00237f	57674	9606_0:0037b9	both	KIAA0586	122018at32523
TRINITY_DN10742_c0_g1	0.296	0.966	0.694	1.303	1.014	0.09	0.407	0.646	1.476	0.598	old	young	-0.099516	-0.245684	0.919759	1	high	low	-0.20394	-0.245786	0.767139	1	female	male	0.0868707	-0.245777	0.892871	1	Trafficking protein particle complex 8	Trafficking protein particle complex 8;trafficking protein particle complex subunit 8	Trafficking protein particle complex 8;trafficking protein particle complex subunit 8	Transcript_90992	17816at32523	1415176_0:003d06	32715	9606_0:00451b	both	TRAPPC8	17816at32523
TRINITY_DN10744_c0_g1	0.821	1.318	0.907	1.325	2.247	3.007	0.838	1.366	1.256	1.273	old	young	0.484956	0.63018	0.255782	1	high	low	0.0857171	0.630103	0.888797	1	female	male	-0.12988	0.63011	0.807503	1	NADH-ubiquinone oxidoreductase 75 kDa subunit, mitochondrial isoform X1	NADH-ubiquinone oxidoreductase 75 kDa subunit, mitochondrial isoform X1;NADH:ubiquinone oxidoreductase, subunit G;NADH-ubiquinone oxidoreductase 75 kDa subunit, mitochondrial;NADH	NADH-ubiquinone oxidoreductase 75 kDa subunit, mitochondrial isoform X1;NADH:ubiquinone oxidoreductase, subunit G;NADH-ubiquinone oxidoreductase 75 kDa subunit, mitochondrial;NADH	Transcript_91109	1095510at2759	59729_0:001cca	3113	9606_0:000c55	both	NDUFS1	1095510at2759
TRINITY_DN10745_c0_g1	0.854	1.397	0.866	1.117	2.982	0.719	0.779	1.373	2.128	2.725	old	young	-0.0244945	0.674891	0.988161	1	high	low	0.00512548	0.674767	1	1	female	male	0.538444	0.674778	0.269157	1	methylosome subunit pICln	methylosome subunit pICln	methylosome subunit pICln	Transcript_91147	1508796at2759	59729_0:003a67	17400	9606_0:002d4d	both	CLNS1A	1508796at2759
TRINITY_DN107488_c0_g1	1.154	0.325	0.796	0.408	0.594	0.925	0.343	0	0.356	0.998	old	young	-0.248132	-0.548617	0.819444	1	high	low	1.21477	-0.548216	0.226099	1	female	male	0.730552	-0.548253	0.432225	1	selenocysteine insertion sequence-binding protein 2-like	selenocysteine insertion sequence-binding protein 2-like	selenocysteine insertion sequence-binding protein 2-like	Transcript_227892	100591at7742	9238_0:002e99	77906	9606_0:00255a	both	SECISBP2;KIAA0256;SECISBP2L	100591at7742
TRINITY_DN10748_c0_g1	0.322	1.118	1.466	1.721	1.232	0.589	1.087	0.729	0.384	1.372	old	young	0.326187	0.142404	0.548849	1	high	low	-0.384663	0.142409	0.479755	1	female	male	0.287571	0.142409	0.604365	1	ras GTPase-activating protein 1	ras GTPase-activating protein 1;Ras GTPase-activating domain	ras GTPase-activating protein 1;Ras GTPase-activating domain	Transcript_91142	145372at2759	13146_0:001848	26411	9606_0:000ec4	both	RASA2;Q59GK3_HUMAN;RASA1;RASA4;RASA4B;RASAL1;RASA3;RASAL2;A8K2P3_HUMAN;SYNGAP1;DAB2IP;FLJ00087;RASAL3	145372at2759;44624at33208
TRINITY_DN10749_c0_g1	2.248	2.24	2.404	3.601	3.005	2.976	1.991	2.162	2.698	1.185	old	young	-0.00430409	1.39198	1	1	high	low	-0.147585	1.39198	0.682012	1	female	male	-0.0178656	1.39198	0.974988	1	death effector domain-containing protein-like	death effector domain-containing protein-like;death effector domain-containing protein	death effector domain-containing protein-like;death effector domain-containing protein	Transcript_91017	252554at32523	100784_0:001643	78075	9606_0:00019d	both	DEDD;DEDD2	252554at32523
TRINITY_DN10749_c0_g2	0.27	1.803	2.982	2.563	1.347	1.238	2.563	0.414	2.001	0	old	young	-0.590556	0.745671	0.521145	1	high	low	-0.275551	0.745735	0.74795	1	female	male	-0.899265	0.74573	0.366817	1	death effector domain-containing protein	death effector domain-containing protein	death effector domain-containing protein;NA	Transcript_91022	252554at32523	198806_0:0038ec	78075	9606_0:00019d	both	DEDD;DEDD2	252554at32523
TRINITY_DN1074_c0_g1	24.629	37.086	38.02	43.861	31.021	38.934	37.039	44.347	32.073	40.394	old	young	0.326051	5.2559	0.0560148	0.808455	high	low	-0.0950176	5.2559	0.630532	1	female	male	-0.186942	5.2559	0.349365	1	FCH domain only protein 2	FCH domain only protein 2;F-BAR domain only protein 2 isoform X1;FCH domain	FCH domain only protein 2;F-BAR domain only protein 2 isoform X1;FCH domain;FCH domain only protein 2;FCH domain	Transcript_179173	124430at7742	52644_0:0036b4	7403	9606_0:00161e	both	FCHO2;FCHO1;B7Z691_HUMAN;SGIP1	124430at7742;286007at33208
TRINITY_DN107506_c0_g1	3.046	1.805	1.592	0.454	2.093	2.201	0.89	0.498	1.187	1.428	old	young	-0.426066	0.721769	0.44012	1	high	low	1.03397	0.721851	0.0441804	1	female	male	0.280053	0.721844	0.61631	1	Formin-like protein	Formin-like protein;protein diaphanous homolog 3;protein diaphanous homolog 2	Formin-like protein;protein diaphanous homolog 3;protein diaphanous homolog 2	Transcript_222320	1204639at2759	57412_0:001431	4214	9606_0:0013b7	both	FHDC1;DIAPH1;Q6URC4_HUMAN;DAAM2;B4DPV3_HUMAN;DIAPH3;INF2;DAAM1;DIAPH2	1204639at2759
TRINITY_DN10750_c0_g1	0.846	0.481	0.178	0.414	1.175	0.406	0.32	1.031	0.465	0.553	old	young	-0.0232143	-0.567247	1	1	high	low	-0.456613	-0.567525	0.538893	1	female	male	0.537697	-0.5675	0.452632	1	UPF0769 protein C21orf59 homolog	UPF0769 protein C21orf59 homolog	UPF0769 protein C21orf59 homolog	Transcript_90982	1079968at2759	188379_0:00223a	59935	9606_0:004d7d	both	LINC00846;TCP10L;C21orf59	1079968at2759
TRINITY_DN107510_c0_g1	1.36	0.816	0.801	0.341	1.916	1.326	1.007	0.707	1.796	1.605	old	young	-0.521295	0.354289	0.282903	1	high	low	0.48089	0.354265	0.352175	1	female	male	0.175006	0.354267	0.731799	1	tyrosyl-DNA phosphodiesterase 2	tyrosyl-DNA phosphodiesterase 2	tyrosyl-DNA phosphodiesterase 2	Transcript_222368	1612152at2759	57412_0:002382	88493	9606_0:001be5	both	TDP2	1612152at2759
TRINITY_DN107528_c0_g1	0	0.811	1.179	0	0	0.979	0	0	0	0.536	old	young	1.0427	-1.17092	0.750336	1	high	low	7.0113	-1.17033	0.0267952	1	female	male	-1.88542	-1.17039	0.66065	1	leucine-rich repeat flightless-interacting protein 2 isoform X1	leucine-rich repeat flightless-interacting protein 2 isoform X1	leucine-rich repeat flightless-interacting protein 2 isoform X1	Transcript_222318	104651at32523	50402_0:00176d	60697	9606_0:000f03	both	LRRFIP2;LRRFIP1	104651at32523;1434475at2759
TRINITY_DN10753_c0_g1	0.456	0.238	0.369	1.752	2.238	0.424	0.933	1.066	1.284	1.906	old	young	0.0331065	0.217702	0.9622	1	high	low	-0.838961	0.217542	0.170986	1	female	male	1.03091	0.217556	0.0800106	1	Cleavage and polyadenylation specific factor 7	Cleavage and polyadenylation specific factor 7	Cleavage and polyadenylation specific factor 7	Transcript_91266	1016696at2759	7998_0:0021a9	27181	9606_0:002c47	both	CPSF7;CPSF6	1016696at2759
TRINITY_DN107545_c0_g1	0	0	0.997	0.231	0.112	0	1.368	0	0	0	old	young	-3.23799	-1.44806	0.305167	1	high	low	-1.39121	-1.44739	0.588233	1	female	male	-2.17689	-1.44745	0.608947	1	maltase-glucoamylase, intestinal-like	maltase-glucoamylase, intestinal-like;sucrase-isomaltase, intestinal;lysosomal alpha-glucosidase;glycoside hydrolase family 31 protein	maltase-glucoamylase, intestinal-like;sucrase-isomaltase, intestinal;lysosomal alpha-glucosidase;glycoside hydrolase family 31 protein	Transcript_222392	11246at7742	50402_0:002745	20156	9606_0:002005	both	MGAM2;GAA	11246at7742;115318at33208
TRINITY_DN10755_c0_g1	8.345	15.779	10.055	10.941	12.434	10.267	9.218	9.447	10.01	12.035	old	young	0.239925	3.5009	0.264853	1	high	low	0.156266	3.50089	0.517911	1	female	male	-0.0704772	3.50089	0.778396	1	xenotropic and polytropic retrovirus receptor 1	xenotropic and polytropic retrovirus receptor 1;xenotropic and polytropic retrovirus receptor 1 isoform X1;Xenotropic and polytropic retrovirus receptor 1	xenotropic and polytropic retrovirus receptor 1;xenotropic and polytropic retrovirus receptor 1 isoform X1;Xenotropic and polytropic retrovirus receptor 1;xenotropic and polytropic retrovirus receptor 1	Transcript_91238	125160at33208	42254_0:002cb5	109775	9606_0:000597	both	XPR1	125160at33208
TRINITY_DN10755_c0_g2	5.851	2.303	5.891	3.874	4.936	3.26	4.037	4.352	3.969	4.308	old	young	-0.452269	2.17113	0.104929	0.944212	high	low	0.0608732	2.17115	0.8642	1	female	male	0.189492	2.17115	0.551301	1	tumor necrosis factor receptor superfamily member 13C	tumor necrosis factor receptor superfamily member 13C	tumor necrosis factor receptor superfamily member 13C	Transcript_91245	1581486at2759	9668_0:00379f	84757	9606_0:004e9a	both	TNFRSF13C	1581486at2759
TRINITY_DN10756_c0_g1	2.431	0.137	1.176	1.23	1.455	1.816	1.183	1.809	1.111	1.415	old	young	-0.195795	0.579977	0.745795	1	high	low	-0.0181917	0.58006	0.967751	1	female	male	0.378463	0.580052	0.50659	1	non-POU domain-containing octamer-binding protein	non-POU domain-containing octamer-binding protein;splicing factor, proline- and glutamine-rich	non-POU domain-containing octamer-binding protein;splicing factor, proline- and glutamine-rich;NA;Formin-like protein;protein diaphanous homolog 1 isoform X1;protein diaphanous homolog 2;protein diaphanous homolog 2 isoform X1	Transcript_91173	1274880at2759	51337_0:003082	4662	9606_0:000617	both	SFPQ;PSPC1;NONO	1274880at2759
TRINITY_DN10757_c0_g1	0.312	0.637	0.78	0.732	0.959	0.829	0.974	0.976	0.465	0.582	old	young	0.123641	-0.270942	0.811191	1	high	low	-0.537756	-0.271061	0.268574	1	female	male	-0.312843	-0.27105	0.549621	1	abnormal spindle-like microcephaly-associated protein	abnormal spindle-like microcephaly-associated protein	abnormal spindle-like microcephaly-associated protein	Transcript_91080	14979at32523	216574_0:003314	69442	9606_0:00028a	both	ASPM;B3KWI2_HUMAN	14979at32523
TRINITY_DN10757_c0_g3	0.446	0.896	0.622	1.196	0.856	0.669	0.525	1.069	0.446	0.594	old	young	0.618725	-0.264427	0.198308	1	high	low	-0.49306	-0.264529	0.325325	1	female	male	0.0510641	-0.26452	0.930224	1	Coagulation factor XIII B chain	Coagulation factor XIII B chain;coagulation factor XIII B chain	Coagulation factor XIII B chain;coagulation factor XIII B chain	Transcript_91085	100796at32523	50402_0:001c78	109740	9606_0:000112	both	F13B;PIP5K1C;CFHR4;CFHR5;A0A024R962_HUMAN;CFH;CFHR3	100796at32523;153685at33208;296899at2759
TRINITY_DN10758_c0_g1	0.216	0.771	1.067	0.775	0.183	0.781	1.84	0.983	0.902	0.431	old	young	-0.21105	-0.120067	0.767787	1	high	low	-0.428629	-0.120008	0.520239	1	female	male	-1.42557	-0.120014	0.0235631	1	neuronal PAS domain-containing protein 4	neuronal PAS domain-containing protein 4	neuronal PAS domain-containing protein 4	Transcript_91091	119134at33208	216574_0:003bc0	48774	9606_0:002fc2	Homo sapiens	NPAS4	119134at33208
TRINITY_DN1075_c0_g1	8.19	4.062	7.382	8.418	6.733	7.362	4.182	11.597	8.064	11.918	old	young	0.31624	3.02072	0.325946	1	high	low	0.0881717	3.02073	0.815797	1	female	male	0.254083	3.02072	0.441749	1	golgin subfamily A member 2 isoform X1	golgin subfamily A member 2 isoform X1;golgin subfamily A member 2	golgin subfamily A member 2 isoform X1;golgin subfamily A member 2	Transcript_177826	120843at7742	50402_0:00264d	73048	9606_0:0025d9	both	GOLGA2;TNFRSF11B;GOLGA8Q;GOLGA8J;GOLGA8A;GOLGA8M;GOLGA8B;GOLGA6;GOLGA6A;B4DY83_HUMAN;GOLGA6L2;LOC102723623;GOLGA8O;LOC105370849;GOLGA6C;GOLGA6L6;LOC101929479;GOLGA6B;GOLGA6L1;GOLGA6D;GOLGA8F;GOLGA6L22;LOC107984025;GOLGA8G;GOLGA8S;GOLGA6L7	120843at7742;178947at33208
TRINITY_DN10760_c1_g1	0.669	1.132	0.773	0.367	0.55	0.857	0.445	1.14	0.692	0.831	old	young	0.502784	-0.231707	0.34587	1	high	low	0.47467	-0.231733	0.375481	1	female	male	-0.534459	-0.23173	0.338772	1	REST corepressor 1	REST corepressor 1	REST corepressor 1	Transcript_91128	178941at32523	100784_0:003713	77596	9606_0:0038a1	both	RCOR1;RCOR3;RCOR2	178941at32523;209669at7742
TRINITY_DN10761_c0_g1	0.569	11.82	6.104	6.949	5.419	1.597	3.91	4.281	3.969	2.165	old	young	0.469966	2.30247	0.460523	1	high	low	-0.150932	2.30244	0.80086	1	female	male	-0.589587	2.30244	0.390943	1	kinase-like protein	kinase-like protein;Cell division cycle 7;cell division cycle 7-related protein kinase isoform X1	kinase-like protein;Cell division cycle 7;cell division cycle 7-related protein kinase isoform X1	Transcript_91224	1361975at2759	109280_0:0022bd	66378	9606_0:000807	both	CDC7	1361975at2759
TRINITY_DN10761_c0_g2	6.881	16.963	13.752	8.347	14.325	9.313	10.721	7.758	12.563	12.275	old	young	-0.0711233	3.55698	0.809355	1	high	low	0.300792	3.55698	0.309836	1	female	male	-0.285694	3.55698	0.334014	1	pleckstrin homology domain-containing family M member 1	pleckstrin homology domain-containing family M member 1;pleckstrin homology domain-containing family M member 3	pleckstrin homology domain-containing family M member 1;pleckstrin homology domain-containing family M member 3;pleckstrin homology domain-containing family M member 1-like;sorting nexin-29	Transcript_91229	120363at32523	128390_0:001862	67620	9606_0:004237	both	PLEKHM1;PLEKHM3;RUBCN;B7Z6E4_HUMAN;RUBCNL;DEF8	120363at32523;177737at2759
TRINITY_DN107671_c0_g1	0	0.281	0.412	1.061	0.386	0.684	0	1.016	0.154	0.185	old	young	1.77641	-0.971823	0.203283	1	high	low	-1.02572	-0.972021	0.450036	1	female	male	-0.10399	-0.972002	1	1	dnaJ homolog subfamily C member 11	dnaJ homolog subfamily C member 11	dnaJ homolog subfamily C member 11	Transcript_250053	109227at32523	202946_0:003671	7397	9606_0:000577	both	DNAJC11	109227at32523
TRINITY_DN10768_c0_g2	1.182	1.496	1.566	1.903	1.24	1.784	1.335	1.442	1.17	0.868	old	young	0.221794	0.614703	0.5514	1	high	low	-0.0695815	0.614731	0.85422	1	female	male	-0.243936	0.614729	0.54138	1	transcription regulator protein BACH1	transcription regulator protein BACH1;transcription regulator protein BACH2	transcription regulator protein BACH1;transcription regulator protein BACH2	Transcript_91188	186099at7742	198806_0:000ac7	52235	9606_0:001b3d	both	BACH2	186099at7742
TRINITY_DN1076_c0_g1	40.375	51.571	56.068	51.819	56.576	63.085	54.509	68.15	57.459	54.355	old	young	0.125291	5.84441	0.422493	1	high	low	-0.0331385	5.84441	0.836458	1	female	male	-0.284792	5.84441	0.0451528	1	zinc finger protein 592	zinc finger protein 592	zinc finger protein 592;factor VIII intron 22 protein;collagen alpha-1(XV) chain;collagen alpha-1(XVIII) chain	Transcript_177794	101105at33208	50402_0:0035c4	42821	9606_0:0003e2	both	ZNF687;ZNF592;B3KXW2_HUMAN;ZNF532	101105at33208
TRINITY_DN10770_c0_g1	0.546	0.535	2.01	2.85	1.234	1.105	0.843	1.342	0.83	1.492	old	young	0.422707	0.485872	0.425378	1	high	low	-0.476658	0.48595	0.36003	1	female	male	0.40611	0.485943	0.447512	1	NA	NA	NA;voltage-dependent anion-selective channel protein 2;voltage-dependent anion-selective channel protein 1	Transcript_91038	198398at32523	175836_0:001e5c	17411	9606_0:002205	both	VDAC3;VDAC2;A0A1L1UHR1_HUMAN;VDAC1	198398at32523;302600at7742
TRINITY_DN107717_c0_g1	16.339	21.743	18.26	21.548	27.059	18.803	16.715	20.287	20.289	19.054	old	young	0.0594464	4.37326	0.713487	1	high	low	-0.0790948	4.37326	0.638124	1	female	male	0.0283935	4.37326	0.868646	1	E3 ubiquitin-protein ligase HUWE1 isoform X1	E3 ubiquitin-protein ligase HUWE1 isoform X1;E3 ubiquitin-protein ligase HUWE1;apoptosis-resistant E3 ubiquitin protein ligase 1;LOW QUALITY PROTEIN: E3 ubiquitin-protein ligase HUWE1;E3 ubiquitin ligase, domain of unknown function DUF908	E3 ubiquitin-protein ligase HUWE1 isoform X1;E3 ubiquitin-protein ligase HUWE1;apoptosis-resistant E3 ubiquitin protein ligase 1;LOW QUALITY PROTEIN: E3 ubiquitin-protein ligase HUWE1;E3 ubiquitin ligase, domain of unknown function DUF908	Transcript_262343	1345at32523	299123_0:002f84	36494	9606_0:005351	both	HUWE1;HACE1;AREL1	1345at32523;140374at33208
TRINITY_DN10772_c0_g1	0.881	1.136	1.273	0.804	1.388	0.85	1.186	1.356	0.911	1.049	old	young	-0.10891	0.254062	0.769069	1	high	low	-0.132959	0.254016	0.718301	1	female	male	-0.189871	0.25402	0.611879	1	Dihydroorotate dehydrogenase (quinone), mitochondrial	Dihydroorotate dehydrogenase (quinone), mitochondrial;dihydroorotate dehydrogenase (quinone), mitochondrial	Dihydroorotate dehydrogenase (quinone), mitochondrial;dihydroorotate dehydrogenase (quinone), mitochondrial;haptoglobin	Transcript_91055	1194348at2759	128390_0:000b52	109722	9606_0:003bca	both	DHODH	1194348at2759
TRINITY_DN10775_c0_g1	1.817	2.311	1.624	1.624	3.236	2.71	1.784	2.215	2.153	2.556	old	young	0.11227	1.22764	0.71827	1	high	low	0.0773449	1.2276	0.820196	1	female	male	0.0124253	1.2276	0.976062	1	ubiquitin-like domain-containing CTD phosphatase 1	ubiquitin-like domain-containing CTD phosphatase 1	ubiquitin-like domain-containing CTD phosphatase 1	Transcript_91137	1376145at2759	8897_0:00336e	44873	9606_0:00164f	both	UBLCP1	1376145at2759
[truncated: 19,110 more rows]

## Sheet: S2 COSMIC_homo_orthologues
gull_trinity_gene	ODBv10.1checkOK	odb_ids	Gene Symbol	Name	Entrez GeneId	Genome Location	Tier	Hallmark	Chr Band	Somatic	Germline	Tumour Types(Somatic)	Tumour Types(Germline)	Cancer Syndrome	Tissue Type	Molecular Genetics	Role in Cancer	Mutation Types	Translocation Partner	Other Germline Mut	Other Syndrome	Synonyms	cancer_genes
[truncated: 3,347 more rows]

[truncated: 2 more sheets: S3 DE old_vs_young_gulls, S4_gull_mammal_ageing_genes]
